# Supplementary material for: Gene Regulatory Evolution During Speciation in a Songbird
Source: G3 (Bethesda). 2016 Mar 10;6(5):1357–64. doi: 10.1534/g3.116.027946 (PMC4856086; doi:10.1534/g3.116.027946)
Supplement: Supplemental Material [file supp_g3.116.027946_FileS1.xlsx]

## Sheet: Sheet1
id	baseMean	log2FoldChange	lfcSE	stat	pvalue	padj	Ensembl Gene ID	Chromosome Name
1	109.737	0.0819281	0.225304	0.363634	0.716131	0.966534	ENSTGUG00000000001	24
2	1166.6	-0.0903615	0.160979	-0.561325	0.574576	0.930954	ENSTGUG00000000002	24
3	2080.45	-0.416319	0.171185	-2.43198	0.0150164	0.154657	ENSTGUG00000000003	13
4	46.6502	0.0750358	0.282297	0.265805	0.79039	0.981404	ENSTGUG00000000004	13
5	0	NA	NA	NA	NA	NA	ENSTGUG00000000005	Z
6	451.637	-0.011352	0.267849	-0.0423819	0.966194	0.995831	ENSTGUG00000000006	Z
7	597.77	-0.028408	0.279602	-0.101602	0.919073	0.991841	ENSTGUG00000000007	13
8	10.6644	-0.11912	0.285767	-0.416844	0.676792	0.961012	ENSTGUG00000000008	24
9	984.564	-0.0628507	0.178766	-0.351582	0.725152	0.967287	ENSTGUG00000000010	24
10	218.607	0.188164	0.246125	0.764507	0.444565	0.876398	ENSTGUG00000000011	LG2
11	9.06178	0.11093	0.282416	0.39279	0.694474	0.962297	ENSTGUG00000000012	LG2
12	94.8048	0.0187965	0.236494	0.0794799	0.936651	0.993464	ENSTGUG00000000013	Z
13	971.737	-0.0900179	0.154994	-0.580782	0.561387	0.927891	ENSTGUG00000000014	Z
14	0.164617	-0.0461467	0.0742222	-0.621737	0.534115	NA	ENSTGUG00000000015	28
15	472.658	-0.286556	0.179678	-1.59483	0.11075	0.514662	ENSTGUG00000000016	Z
16	2.47296	-0.0946348	0.15157	-0.624365	0.532388	NA	ENSTGUG00000000017	28
17	2644.4	-0.0547011	0.153645	-0.356022	0.721824	0.967287	ENSTGUG00000000018	24
18	1.65293	0.0367272	0.161915	0.22683	0.820556	NA	ENSTGUG00000000019	28
19	21.8432	0.907892	0.298423	3.04229	0.00234782	0.0384195	ENSTGUG00000000020	28
20	928.34	0.0900093	0.147946	0.608393	0.542927	0.922617	ENSTGUG00000000021	28
21	81.2053	0.0907409	0.297365	0.30515	0.760252	0.975185	ENSTGUG00000000022	13
22	698.173	-0.0348545	0.228665	-0.152426	0.878851	0.99024	ENSTGUG00000000023	28
23	1.633	-0.00705938	0.182102	-0.0387661	0.969077	NA	ENSTGUG00000000024	24
24	765.126	-0.121343	0.187326	-0.647763	0.517138	0.913149	ENSTGUG00000000025	24
25	0	NA	NA	NA	NA	NA	ENSTGUG00000000026	24
26	294.865	-0.0713335	0.212039	-0.336417	0.736557	0.968855	ENSTGUG00000000027	24
27	5.37913	-0.103643	0.263324	-0.393594	0.693881	0.962297	ENSTGUG00000000028	Z
28	2426.77	0.0331747	0.180926	0.183361	0.854515	0.987447	ENSTGUG00000000029	24
29	94.151	-0.093201	0.294491	-0.316482	0.751636	0.973522	ENSTGUG00000000030	Z
30	48.6652	-0.338933	0.277415	-1.22175	0.221801	0.698498	ENSTGUG00000000031	13
31	348.337	-0.219893	0.224947	-0.977529	0.328307	0.802373	ENSTGUG00000000032	28
32	65.6488	-0.162428	0.253276	-0.641309	0.521322	0.91388	ENSTGUG00000000033	Z
33	20.4001	-0.275728	0.293495	-0.939465	0.347492	0.814543	ENSTGUG00000000034	Z
34	263.415	-0.20654	0.28225	-0.731763	0.464313	0.888356	ENSTGUG00000000035	Z
35	847.52	-0.0348424	0.148102	-0.235259	0.814008	0.983491	ENSTGUG00000000036	24
36	681.823	-0.106113	0.156948	-0.676099	0.498978	0.904758	ENSTGUG00000000037	13
37	1447.78	-0.117301	0.139565	-0.840475	0.400642	0.852353	ENSTGUG00000000038	28
38	3624.19	-0.116699	0.142971	-0.816242	0.414362	0.860845	ENSTGUG00000000039	24
39	165.663	-0.0540371	0.242504	-0.222829	0.823668	0.984023	ENSTGUG00000000040	13
40	74.0987	0.311783	0.242642	1.28495	0.198809	0.670119	ENSTGUG00000000041	2
41	1245.59	-0.15957	0.181006	-0.881574	0.378007	0.836115	ENSTGUG00000000042	2
42	2688.96	-0.292396	0.139337	-2.09849	0.0358622	0.272177	ENSTGUG00000000043	Z
43	4491.76	-0.035879	0.148806	-0.241113	0.809467	0.983384	ENSTGUG00000000044	Z
44	0	NA	NA	NA	NA	NA	ENSTGUG00000000045	2
45	3875.68	-0.0133356	0.160603	-0.0830348	NA	NA	ENSTGUG00000000046	2
46	1294.34	-0.198335	0.203566	-0.974304	0.329906	0.804096	ENSTGUG00000000047	13
47	397.171	0.183283	0.174252	1.05182	0.29288	0.774184	ENSTGUG00000000048	28
48	2312.26	-0.0266508	0.125719	-0.211987	0.832117	0.985821	ENSTGUG00000000049	28
49	968.092	0.321449	0.15225	2.11131	0.0347453	0.266905	ENSTGUG00000000050	24
50	21.1769	0.35337	0.297018	1.18972	0.234155	0.714561	ENSTGUG00000000051	28
51	0	NA	NA	NA	NA	NA	ENSTGUG00000000052	2
52	22.5443	0.123115	0.290911	0.423204	0.672147	0.960193	ENSTGUG00000000053	Z
53	5.40457	0.252449	0.24888	1.01434	0.310421	0.789781	ENSTGUG00000000054	2
54	6225.27	0.0934992	0.16167	0.578335	0.563038	0.929069	ENSTGUG00000000055	2
55	881.223	-0.0944696	0.165941	-0.569298	0.569154	0.930213	ENSTGUG00000000056	24
56	116.175	-0.0472931	0.239972	-0.197078	0.843767	0.987447	ENSTGUG00000000057	28
57	480.249	-0.0882334	0.203996	-0.432524	0.66536	0.95877	ENSTGUG00000000058	Z
58	853.781	0.178511	0.144982	1.23126	0.218224	0.693829	ENSTGUG00000000059	24
59	289.7	0.468908	0.233076	2.01183	0.0442382	0.309089	ENSTGUG00000000060	24
60	131.182	-0.216711	0.205578	-1.05415	0.291813	0.773846	ENSTGUG00000000061	Z
61	11.1638	-0.0438179	0.290044	-0.151073	0.879918	0.99024	ENSTGUG00000000062	13
62	417.225	0.0484554	0.162743	0.297741	0.765901	0.97615	ENSTGUG00000000063	28
63	31.2724	-0.42407	0.283798	-1.49427	0.135105	0.565762	ENSTGUG00000000064	24
64	267.465	0.204368	0.284366	0.718682	0.472337	0.891044	ENSTGUG00000000065	24
65	1915.99	0.0331902	0.191224	0.173567	0.862206	0.989574	ENSTGUG00000000066	2
66	811.9	0.120815	0.146995	0.821897	0.411135	0.859293	ENSTGUG00000000067	28
67	15.4997	-0.0439693	0.298219	-0.14744	0.882785	0.99024	ENSTGUG00000000068	28
68	4918.41	-0.047129	0.156625	-0.300903	0.763489	0.975557	ENSTGUG00000000069	13
69	532.172	-0.568488	0.215765	-2.63475	0.00841985	0.1018	ENSTGUG00000000070	28
70	5.73542	-0.57972	0.268681	-2.15765	0.030955	0.247921	ENSTGUG00000000071	Z
71	43.0509	0.0351788	0.280069	0.125608	0.900043	0.991579	ENSTGUG00000000072	Z
72	377.515	0.522503	0.21278	2.4556	0.0140648	0.148486	ENSTGUG00000000073	2
73	0.156646	0.044864	0.0737946	0.607958	0.543215	NA	ENSTGUG00000000074	Z
74	0	NA	NA	NA	NA	NA	ENSTGUG00000000075	Z
75	1858.87	0.0313971	0.159071	0.197378	0.843531	0.987447	ENSTGUG00000000076	24
76	5.4331	0.373719	0.270305	1.38259	0.166792	0.622507	ENSTGUG00000000077	28
77	8.68249	0.712913	0.269458	2.64573	0.00815147	0.099594	ENSTGUG00000000078	28
78	2340.83	-0.000204875	0.144632	-0.00141653	0.99887	0.999835	ENSTGUG00000000079	13
79	568.488	0.000811334	0.177528	0.00457016	0.996354	0.999434	ENSTGUG00000000080	28
80	320.805	0.275623	0.191968	1.43577	0.151067	0.596713	ENSTGUG00000000081	2
81	595.768	-0.0370034	0.141551	-0.261415	0.793773	0.981404	ENSTGUG00000000082	Z
82	2852.81	0.0853531	0.149222	0.571989	0.56733	0.930213	ENSTGUG00000000083	24
83	4594.94	-0.108088	0.125249	-0.862986	0.388145	0.842932	ENSTGUG00000000084	28
84	411.831	-0.0961637	0.226033	-0.425441	0.670515	0.960193	ENSTGUG00000000085	13
85	220.837	0.136965	0.225752	0.606705	0.544047	0.922739	ENSTGUG00000000086	28
86	0.516277	-0.0205617	0.0884179	-0.232551	0.81611	NA	ENSTGUG00000000087	2
87	283.293	0.315428	0.239408	1.31753	0.18766	0.654037	ENSTGUG00000000088	28
88	361.125	0.334653	0.226945	1.4746	0.14032	0.576362	ENSTGUG00000000089	28
89	111.582	0.0856852	0.25006	0.342658	0.731856	0.967457	ENSTGUG00000000090	2
90	10.1447	0.0652474	0.269388	0.242206	0.80862	0.983384	ENSTGUG00000000091	Z
91	1731.17	-0.0913362	0.126691	-0.720936	0.470949	0.890892	ENSTGUG00000000092	13
92	420.944	0.00598205	0.177552	0.0336919	0.973123	0.995831	ENSTGUG00000000093	2
93	30.9603	-0.336463	0.279247	-1.2049	0.228244	0.706172	ENSTGUG00000000094	2
94	1104.46	0.071758	0.164045	0.437429	0.6618	0.957387	ENSTGUG00000000095	28
95	54.046	-0.0859816	0.298427	-0.288116	0.773258	0.977435	ENSTGUG00000000096	Z
96	138.932	0.174594	0.205724	0.848677	0.396061	0.84851	ENSTGUG00000000097	2
97	138.508	-0.0666472	0.220922	-0.301678	0.762898	0.975557	ENSTGUG00000000098	28
98	1105.82	-0.252627	0.132544	-1.90599	0.0566516	0.358364	ENSTGUG00000000099	24
99	3.61627	0.218357	0.245925	0.887903	0.374593	NA	ENSTGUG00000000100	28
100	75.776	-1.33444	0.275866	-4.83725	1.32e-06	7.27e-05	ENSTGUG00000000101	28
101	1010.85	-0.262792	0.179687	-1.4625	0.143605	0.583461	ENSTGUG00000000102	28
102	27.6729	-0.478492	0.289541	-1.65259	0.0984142	0.482154	ENSTGUG00000000103	Z
103	4.13996	0.201971	0.239467	0.843417	0.398995	0.85102	ENSTGUG00000000104	28
104	293.22	-0.184631	0.177765	-1.03862	0.29898	0.779624	ENSTGUG00000000105	28
105	400.513	-0.183273	0.236441	-0.775133	0.438261	0.873006	ENSTGUG00000000106	2
106	44.6677	-0.00691121	0.282871	-0.0244324	0.980508	0.998095	ENSTGUG00000000107	24
107	146.534	0.841281	0.245754	3.42327	0.000618731	0.0140569	ENSTGUG00000000108	2
108	727.917	0.329068	0.188333	1.74727	0.0805902	0.432886	ENSTGUG00000000109	2
109	687.959	0.1666	0.209262	0.796133	0.425955	0.865612	ENSTGUG00000000110	2
110	595.726	0.154249	0.191711	0.804595	0.421053	0.863106	ENSTGUG00000000111	2
111	4448.09	0.11205	0.164963	0.679246	0.496982	0.903504	ENSTGUG00000000112	2
112	542.798	-0.0781383	0.168093	-0.464851	0.642038	0.951931	ENSTGUG00000000113	Z
113	4108.93	-0.145	0.143049	-1.01364	0.310755	0.789896	ENSTGUG00000000114	Z
114	91.2235	0.545824	0.248803	2.1938	0.0282496	0.235058	ENSTGUG00000000115	24
115	362.306	0.433762	0.204137	2.12485	0.0335988	0.261713	ENSTGUG00000000116	24
116	293.633	-0.140229	0.220044	-0.637277	0.523945	0.914189	ENSTGUG00000000117	24
117	394.557	-0.0544372	0.165947	-0.328039	0.742882	0.970943	ENSTGUG00000000118	28
118	1517.63	-0.184573	0.175917	-1.0492	0.294084	0.77529	ENSTGUG00000000119	2
119	194.249	0.0314795	0.282509	0.111428	0.911277	0.991841	ENSTGUG00000000120	Z
120	1367.35	0.0360281	0.144278	0.249713	0.802809	0.982853	ENSTGUG00000000121	24
121	137.014	-0.0682084	0.213375	-0.319664	0.749223	0.972933	ENSTGUG00000000122	13
122	1094.61	0.305019	0.169559	1.7989	0.0720346	0.407912	ENSTGUG00000000123	28
123	18.4303	1.55473	0.295297	5.26496	1.4e-07	1.04e-05	ENSTGUG00000000124	13
124	0.339434	-0.0570365	0.0822809	-0.693193	0.488188	NA	ENSTGUG00000000125	13
125	7.02044	0.204904	0.276072	0.74221	0.45796	0.884127	ENSTGUG00000000126	24
126	510.076	0.526902	0.184267	2.85944	0.00424386	0.0614652	ENSTGUG00000000127	13
127	1883.98	-0.37535	0.129606	-2.89608	0.00377853	0.0562832	ENSTGUG00000000128	24
128	442.535	0.668399	0.206804	3.23204	0.00122911	0.023868	ENSTGUG00000000129	13
129	2.32562	-0.213733	0.196553	-1.0874	0.276859	NA	ENSTGUG00000000130	13
130	125.665	0.0928524	0.282361	0.328843	0.742275	0.97068	ENSTGUG00000000131	Z
131	45.9931	0.0253008	0.27705	0.0913224	0.927236	0.992554	ENSTGUG00000000132	Z
132	191.499	-0.12708	0.262517	-0.484083	0.628327	0.948265	ENSTGUG00000000133	Z
133	989.223	0.207544	0.171979	1.2068	0.227509	0.704989	ENSTGUG00000000134	13
134	45.018	-0.148808	0.262794	-0.566254	0.571221	0.930244	ENSTGUG00000000135	Z
135	0.516277	-0.0205617	0.0884179	-0.232551	0.81611	NA	ENSTGUG00000000137	28
136	14.8873	0.248075	0.298195	0.831922	0.405453	0.85545	ENSTGUG00000000138	28
137	1.88036	-0.134147	0.175215	-0.765614	0.443906	NA	ENSTGUG00000000139	24
138	123.714	0.0450773	0.29751	0.151515	0.87957	0.99024	ENSTGUG00000000140	13
139	443.511	-0.18417	0.210102	-0.876576	0.380717	0.837812	ENSTGUG00000000141	24
140	192.544	0.416379	0.223409	1.86375	0.0623562	0.379066	ENSTGUG00000000142	28
141	3041.82	0.0106957	0.194221	0.0550699	0.956083	0.994967	ENSTGUG00000000143	24
142	645.503	-0.13404	0.145817	-0.919235	0.357973	0.824458	ENSTGUG00000000144	2
143	13.8922	-0.043179	0.296633	-0.145564	0.884266	0.990318	ENSTGUG00000000145	Z
144	638.719	0.430883	0.202232	2.13064	0.0331187	0.260044	ENSTGUG00000000146	Z
145	308.22	0.402369	0.206746	1.9462	0.0516306	0.337663	ENSTGUG00000000147	28
146	740.699	0.162896	0.155549	1.04723	0.294993	0.775932	ENSTGUG00000000148	13
147	281.623	0.370311	0.201953	1.83365	0.0667058	0.39379	ENSTGUG00000000149	2
148	1661.63	-0.0424051	0.193644	-0.218985	0.826662	0.984741	ENSTGUG00000000150	2
149	0.333532	-0.0568622	0.0821592	-0.692098	0.488876	NA	ENSTGUG00000000151	24
150	0	NA	NA	NA	NA	NA	ENSTGUG00000000152	24
151	1197.29	0.024514	0.185758	0.131967	0.89501	0.991579	ENSTGUG00000000153	24
152	29.0319	0.180066	0.292608	0.615385	0.5383	0.921063	ENSTGUG00000000154	Z
153	2211.98	0.171669	0.140042	1.22584	0.220258	0.696965	ENSTGUG00000000155	28
154	141.28	0.147622	0.191551	0.770666	0.440905	0.874934	ENSTGUG00000000156	13
155	45.0336	-0.288339	0.273327	-1.05492	0.291461	0.773815	ENSTGUG00000000157	2
156	149.165	0.233418	0.226936	1.02856	0.303686	0.782511	ENSTGUG00000000158	13
157	0.478202	0.0255182	0.101194	0.252171	0.800909	NA	ENSTGUG00000000159	13
158	100.517	-0.325883	0.230761	-1.41221	0.157888	0.607378	ENSTGUG00000000160	13
159	5259.06	-0.072922	0.15632	-0.466493	0.640863	0.951729	ENSTGUG00000000161	13
160	1365.41	0.209065	0.220057	0.95005	0.342087	0.809786	ENSTGUG00000000162	24
161	2236.77	-0.0182058	0.173656	-0.104839	0.916504	0.991841	ENSTGUG00000000163	28
162	2452.58	-0.104224	0.151983	-0.685759	0.492865	0.901761	ENSTGUG00000000164	2
163	245.742	0.375013	0.182081	2.05959	0.0394379	0.28945	ENSTGUG00000000166	13
164	10.1906	0.000692532	0.29418	0.00235411	0.998122	0.999835	ENSTGUG00000000167	28
165	89.9744	-0.826233	0.259391	-3.18528	0.00144613	0.0271717	ENSTGUG00000000168	28
166	589.62	-0.307142	0.214318	-1.43311	0.151825	0.598517	ENSTGUG00000000169	28
167	192.74	0.175209	0.262526	0.667397	0.504519	0.907234	ENSTGUG00000000170	Z
168	3402.4	0.492441	0.154249	3.19251	0.0014104	0.0267168	ENSTGUG00000000171	13
169	315.66	0.227196	0.238063	0.954354	0.339904	0.808635	ENSTGUG00000000172	24
170	57.5368	-0.438296	0.253975	-1.72575	0.0843928	0.4443	ENSTGUG00000000173	2
171	525.558	0.0685801	0.15945	0.430104	0.66712	0.959427	ENSTGUG00000000174	2
172	124.182	0.38207	0.274375	1.39251	0.163768	0.618759	ENSTGUG00000000175	24
173	4357.82	-0.491319	0.149401	-3.2886	0.00100688	0.0203484	ENSTGUG00000000176	13
174	831.025	0.0871029	0.210321	0.414143	0.678769	0.961262	ENSTGUG00000000177	28
175	4413.65	0.0824276	0.126718	0.650481	0.515382	0.912708	ENSTGUG00000000178	Z
176	0.840278	-0.11532	0.114933	-1.00336	0.315686	NA	ENSTGUG00000000179	Z
177	373.524	0.249929	0.210593	1.18679	0.235312	0.715003	ENSTGUG00000000180	24
178	1029.49	-0.218158	0.16276	-1.34037	0.180126	0.64219	ENSTGUG00000000181	28
179	1246.95	0.00432546	0.199818	0.0216469	0.98273	0.999007	ENSTGUG00000000182	28
180	928.138	0.0464279	0.200304	0.231787	0.816703	0.983922	ENSTGUG00000000183	24
181	988.362	-0.00400712	0.224013	-0.0178879	0.985728	0.999007	ENSTGUG00000000184	24
182	0	NA	NA	NA	NA	NA	ENSTGUG00000000185	2
183	99.4148	-0.332318	0.237136	-1.40138	0.1611	0.61358	ENSTGUG00000000186	2
184	60.7848	0.0535015	0.298427	0.179278	0.857719	0.987959	ENSTGUG00000000187	13
185	5.82587	-0.341819	0.271972	-1.25681	0.208821	0.682361	ENSTGUG00000000188	2
186	3185.91	-0.0440213	0.178568	-0.246524	0.805277	0.983038	ENSTGUG00000000189	28
187	12.3501	0.298832	0.296321	1.00847	0.313227	0.791839	ENSTGUG00000000190	24
188	303.121	-0.0137002	0.189941	-0.0721288	0.942499	0.993786	ENSTGUG00000000191	24
189	0.15264	0.0445821	0.0735733	0.605955	0.544545	NA	ENSTGUG00000000192	13
190	1828.82	0.351181	0.152267	2.30636	0.0210906	0.195229	ENSTGUG00000000193	13
191	1.66967	-0.0656593	0.179093	-0.366621	0.713902	NA	ENSTGUG00000000194	13
192	6.16544	0.649267	0.261117	2.4865	0.0129008	0.139157	ENSTGUG00000000195	13
193	69.6456	0.258275	0.268947	0.960319	0.336895	0.807979	ENSTGUG00000000196	24
194	1.69831	-0.00283653	0.17947	-0.0158051	0.98739	NA	ENSTGUG00000000197	13
195	1525.13	0.08352	0.164354	0.508172	0.611333	0.943393	ENSTGUG00000000198	24
196	268.953	0.0422181	0.162486	0.259827	0.794997	0.981404	ENSTGUG00000000199	13
197	892.182	-0.129088	0.131871	-0.978897	0.327631	0.801871	ENSTGUG00000000200	13
198	152.347	0.135315	0.222877	0.60713	0.543764	0.922739	ENSTGUG00000000201	28
199	218.527	-0.16233	0.200286	-0.810489	0.417659	0.86159	ENSTGUG00000000202	28
200	4.67708	-0.099937	0.205122	-0.487207	0.626112	0.947359	ENSTGUG00000000203	Z
201	837.916	0.130338	0.143338	0.909306	0.363189	0.827041	ENSTGUG00000000204	28
202	100.213	0.513408	0.298432	1.72035	0.085369	0.447238	ENSTGUG00000000205	Z
203	100.289	0.00573796	0.226311	0.0253543	0.979772	0.997712	ENSTGUG00000000206	13
204	4.57863	-0.0226476	0.218833	-0.103492	0.917572	0.991841	ENSTGUG00000000207	2
205	167.697	-0.33542	0.223534	-1.50053	0.133476	0.562942	ENSTGUG00000000208	28
206	44.0582	-1.05912	0.271942	-3.89464	9.83e-05	0.003059	ENSTGUG00000000209	13
207	4.37333	-0.226432	0.233663	-0.969054	0.332518	0.804973	ENSTGUG00000000210	2
208	287.425	0.21188	0.283636	0.747014	0.455055	0.882684	ENSTGUG00000000211	2
209	1653.62	-0.0589663	0.141613	-0.41639	0.677124	0.961029	ENSTGUG00000000212	13
210	0.531709	0.0223063	0.0892405	0.249957	0.80262	NA	ENSTGUG00000000213	28
211	16.0327	-0.0157215	0.296874	-0.0529567	0.957766	0.995139	ENSTGUG00000000214	Z
212	2.84379	-0.273403	0.224586	-1.21737	0.223465	NA	ENSTGUG00000000215	28
213	1.65206	0.124035	0.185707	0.667909	0.504192	NA	ENSTGUG00000000216	Z
214	4.41737	0.291192	0.260254	1.11888	0.263193	0.745173	ENSTGUG00000000217	24
215	22.3384	-0.509996	0.295603	-1.72527	0.0844788	0.444519	ENSTGUG00000000218	13
216	175.113	-0.158946	0.211477	-0.751599	0.452293	0.880472	ENSTGUG00000000219	2
217	1.35491	0.0826731	0.140272	0.589375	0.55561	NA	ENSTGUG00000000220	24
218	389.261	-0.0185853	0.242425	-0.0766643	0.938891	0.993464	ENSTGUG00000000221	2
219	0	NA	NA	NA	NA	NA	ENSTGUG00000000222	2
220	0.626544	0.0501746	0.111716	0.449126	0.653341	NA	ENSTGUG00000000223	2
221	3.58528	-0.152164	0.224392	-0.67812	0.497696	NA	ENSTGUG00000000225	2
222	4.55427	-0.660985	0.244119	-2.70763	0.00677645	0.0866423	ENSTGUG00000000226	13
223	22.5067	-0.422384	0.293865	-1.43734	0.150621	0.596473	ENSTGUG00000000227	Z
224	4.01064	-0.344456	0.23352	-1.47506	0.140196	0.576362	ENSTGUG00000000228	13
225	0.822825	0.160526	0.134637	1.19229	0.233149	NA	ENSTGUG00000000229	2
226	68.2808	-0.355655	0.288119	-1.2344	0.217052	0.692178	ENSTGUG00000000230	24
227	49.3293	-0.200376	0.270244	-0.741463	0.458413	0.884632	ENSTGUG00000000231	13
228	70.5191	0.063222	0.284169	0.22248	0.82394	0.984023	ENSTGUG00000000232	13
229	3120.65	-0.12765	0.12116	-1.05356	0.292082	0.773846	ENSTGUG00000000233	2
230	0	NA	NA	NA	NA	NA	ENSTGUG00000000234	24
231	0.339434	-0.0570365	0.0822809	-0.693193	0.488188	NA	ENSTGUG00000000235	24
232	517.525	-0.275074	0.176418	-1.55922	0.118945	0.532069	ENSTGUG00000000236	2
233	115.999	0.0403826	0.204037	0.197918	0.843109	0.987447	ENSTGUG00000000237	Z
234	313.174	-0.110034	0.202271	-0.543992	0.586447	0.932941	ENSTGUG00000000238	Z
235	0.461927	0.0712192	0.0919347	0.774672	0.438534	NA	ENSTGUG00000000239	24
236	10.6655	-0.137803	0.292164	-0.471664	0.637167	0.950011	ENSTGUG00000000240	24
237	697.521	-0.021413	0.245492	-0.0872246	0.930493	0.992849	ENSTGUG00000000241	13
238	183.29	-0.125031	0.208671	-0.599175	0.549056	0.923904	ENSTGUG00000000242	Z
239	2097.68	-0.0885031	0.137199	-0.645069	0.518882	0.913242	ENSTGUG00000000243	13
240	539.234	0.104048	0.153203	0.679148	0.497044	0.903504	ENSTGUG00000000244	24
241	170.437	0.198889	0.218592	0.909864	0.362894	0.827041	ENSTGUG00000000245	Z
242	78.8409	-0.699595	0.26709	-2.61932	0.00881043	0.104781	ENSTGUG00000000246	2
243	119.495	0.0298228	0.240688	0.123906	0.90139	0.991579	ENSTGUG00000000247	2
244	2.23814	-0.308402	0.192799	-1.5996	0.109686	NA	ENSTGUG00000000248	2
245	0.33783	-0.0569912	0.0822492	-0.692908	0.488367	NA	ENSTGUG00000000249	2
246	729.613	-0.465784	0.17602	-2.64621	0.00814001	0.0995415	ENSTGUG00000000250	28
247	2.70933	0.0459739	0.197024	0.233342	0.815496	NA	ENSTGUG00000000251	13
248	945.726	-0.0426298	0.177559	-0.240088	0.810262	0.983491	ENSTGUG00000000252	13
249	6.11306	-0.275553	0.270904	-1.01716	0.309076	0.788803	ENSTGUG00000000253	2
250	1.34778	-0.144487	0.175841	-0.821694	0.411251	NA	ENSTGUG00000000254	2
251	283.352	-0.136742	0.175129	-0.780805	0.434917	0.871455	ENSTGUG00000000255	24
252	0.672966	-0.135502	0.123954	-1.09316	0.274323	NA	ENSTGUG00000000256	2
253	659.341	0.0309202	0.20917	0.147823	0.882482	0.99024	ENSTGUG00000000257	28
254	1349.5	-0.297928	0.150071	-1.98525	0.0471169	0.31848	ENSTGUG00000000258	2
255	75.5657	-0.237287	0.293319	-0.808972	0.418531	0.861832	ENSTGUG00000000259	13
256	25.931	-0.0637507	0.29375	-0.217023	0.82819	0.98528	ENSTGUG00000000260	2
257	372.404	-0.0450959	0.242927	-0.185636	0.852731	0.987447	ENSTGUG00000000261	2
258	1092.58	-0.104656	0.214699	-0.487452	0.625938	0.947359	ENSTGUG00000000262	28
259	116.848	0.580975	0.263591	2.20408	0.0275187	0.231364	ENSTGUG00000000263	13
260	118.932	-0.107468	0.223	-0.48192	0.629863	0.948367	ENSTGUG00000000264	28
261	1391.67	-0.0651252	0.149742	-0.434916	0.663623	0.958002	ENSTGUG00000000265	Z
262	15.3556	-0.77724	0.298278	-2.60576	0.0091671	0.108016	ENSTGUG00000000266	2
263	0	NA	NA	NA	NA	NA	ENSTGUG00000000267	24
264	447.708	-0.339801	0.196697	-1.72754	0.0840711	0.443119	ENSTGUG00000000268	28
265	1298.8	0.127957	0.175342	0.729756	0.465539	0.888803	ENSTGUG00000000269	13
266	98.2584	-0.0872655	0.252108	-0.346143	0.729235	0.967457	ENSTGUG00000000270	24
267	67.4452	-0.333731	0.259192	-1.28758	0.197891	0.66832	ENSTGUG00000000271	2
268	821.703	0.138868	0.181131	0.766672	0.443277	0.875843	ENSTGUG00000000272	2
269	2149.05	-0.176499	0.133801	-1.31911	0.187131	0.653408	ENSTGUG00000000273	Z
270	2369.93	-0.178846	0.1575	-1.13553	0.256153	0.736671	ENSTGUG00000000274	28
271	3757.67	0.0290622	0.167503	0.173503	0.862256	0.989574	ENSTGUG00000000275	24
272	60.7512	0.408279	0.288268	1.41632	0.156683	0.605479	ENSTGUG00000000276	2
273	117.305	-0.646044	0.210952	-3.06252	0.0021948	0.0367227	ENSTGUG00000000277	13
274	835.321	0.0509975	0.191403	0.26644	0.789901	0.981404	ENSTGUG00000000278	28
275	334.53	-0.285585	0.155907	-1.83177	0.0669864	0.394652	ENSTGUG00000000279	Z
276	269.964	0.257143	0.179913	1.42927	0.152927	0.600006	ENSTGUG00000000280	Z
277	368.616	-0.0934335	0.195941	-0.476846	0.633472	0.949055	ENSTGUG00000000281	28
278	2.45624	-0.0433423	0.218816	-0.198076	0.842985	NA	ENSTGUG00000000282	2
279	28.8236	-0.0584048	0.290624	-0.200963	0.840727	0.987447	ENSTGUG00000000283	2
280	2500.61	-0.096623	0.24171	-0.399748	0.689342	0.962276	ENSTGUG00000000284	28
281	5.49084	-0.475495	0.262619	-1.81059	0.0702048	0.401941	ENSTGUG00000000285	2
282	296.877	0.103489	0.247317	0.418449	0.675619	0.960738	ENSTGUG00000000286	13
283	147.795	-0.0432494	0.275537	-0.156964	0.875273	0.99024	ENSTGUG00000000287	Z
284	61.0119	-0.161369	0.269965	-0.597738	0.550014	0.924285	ENSTGUG00000000288	13
285	159.942	0.0791824	0.216212	0.366226	0.714197	0.966314	ENSTGUG00000000289	13
286	10.5465	-0.142126	0.29125	-0.487985	0.62556	0.947359	ENSTGUG00000000290	2
287	0	NA	NA	NA	NA	NA	ENSTGUG00000000291	24
288	170.283	0.621014	0.24155	2.57096	0.0101418	0.116347	ENSTGUG00000000292	24
289	45.7725	0.158085	0.297229	0.531863	0.594821	0.937121	ENSTGUG00000000293	Z
290	186.135	0.746998	0.222923	3.35093	0.000805403	0.0172282	ENSTGUG00000000294	24
291	122.893	-0.161749	0.228887	-0.706678	0.479766	0.895446	ENSTGUG00000000295	28
292	44.4271	0.377779	0.266566	1.4172	0.156423	0.605242	ENSTGUG00000000296	13
293	16.3176	0.526957	0.298442	1.76569	0.0774474	0.423568	ENSTGUG00000000297	24
294	435.632	-0.284945	0.21633	-1.31717	0.18778	0.654037	ENSTGUG00000000298	13
295	278.506	0.0554415	0.218238	0.254042	0.799463	0.981732	ENSTGUG00000000299	13
296	155.5	0.0031053	0.290418	0.0106925	0.991469	0.999007	ENSTGUG00000000300	13
297	487.422	-0.83728	0.216096	-3.87457	0.000106812	0.00330024	ENSTGUG00000000301	24
298	309.014	-0.124738	0.235074	-0.530633	0.595673	0.937121	ENSTGUG00000000302	28
299	412.052	0.110122	0.179008	0.615181	0.538435	0.921063	ENSTGUG00000000303	24
300	1.94322	0.087862	0.174618	0.503167	0.614847	NA	ENSTGUG00000000304	Z
301	763.547	-0.141755	0.189934	-0.74634	0.455462	0.882684	ENSTGUG00000000305	28
302	104.811	-0.374576	0.269714	-1.38879	0.164896	0.61965	ENSTGUG00000000306	2
303	615.009	0.621198	0.14965	4.151	3.31e-05	0.00120805	ENSTGUG00000000307	Z
304	2071.58	-0.182866	0.15769	-1.15966	0.246187	0.722764	ENSTGUG00000000308	24
305	3445.47	0.080131	0.148278	0.540411	0.588914	0.934542	ENSTGUG00000000309	13
306	34.1781	0.447111	0.298385	1.49844	0.134019	0.563722	ENSTGUG00000000310	Z
307	83.6803	0.121222	0.273117	0.443847	0.657153	0.955823	ENSTGUG00000000311	28
308	48103.3	0.0241826	0.156539	0.154482	0.877229	0.99024	ENSTGUG00000000312	28
309	873.014	-0.102829	0.19416	-0.529611	0.596382	0.937121	ENSTGUG00000000313	13
310	16.3717	0.173366	0.296201	0.5853	0.558346	0.926733	ENSTGUG00000000314	13
311	1221.57	-0.0796733	0.196206	-0.40607	0.684691	0.961262	ENSTGUG00000000315	24
312	583.609	0.206933	0.199074	1.03948	0.298583	0.779596	ENSTGUG00000000316	13
313	0	NA	NA	NA	NA	NA	ENSTGUG00000000317	13
314	20.1154	-0.715073	0.298362	-2.39666	0.0165452	0.165619	ENSTGUG00000000319	24
315	220.138	0.184423	0.233337	0.790372	0.429311	0.867607	ENSTGUG00000000320	24
316	11.5296	-0.370669	0.294343	-1.25931	0.207918	0.681012	ENSTGUG00000000321	28
317	37.7355	-0.175313	0.298419	-0.587471	0.556887	0.926154	ENSTGUG00000000322	13
318	677.893	0.28503	0.205261	1.38862	0.164948	0.61965	ENSTGUG00000000323	28
319	171.347	-0.0314506	0.214732	-0.146464	0.883555	0.990318	ENSTGUG00000000324	13
320	0	NA	NA	NA	NA	NA	ENSTGUG00000000325	28
321	104.592	-0.180809	0.237585	-0.761029	0.44664	0.877517	ENSTGUG00000000326	24
322	0	NA	NA	NA	NA	NA	ENSTGUG00000000327	28
323	251.411	-0.393518	0.169334	-2.32392	0.02013	0.188985	ENSTGUG00000000328	13
324	97.4637	0.239917	0.29031	0.826418	0.408567	0.857992	ENSTGUG00000000329	13
325	2.99554	-0.198357	0.210254	-0.943418	0.345467	NA	ENSTGUG00000000330	28
326	621.738	0.056166	0.203054	0.276606	0.782083	0.979672	ENSTGUG00000000331	24
327	0.844109	-0.0835058	0.124414	-0.671193	0.502098	NA	ENSTGUG00000000332	2
328	11755.5	0.0942814	0.169946	0.554774	0.579049	0.932002	ENSTGUG00000000333	13
329	116.429	-0.12665	0.233553	-0.542276	0.587629	0.934129	ENSTGUG00000000334	28
330	558.052	0.0253863	0.159212	0.15945	0.873314	0.99024	ENSTGUG00000000335	24
331	1.28138	0.0334754	0.132298	0.253029	0.800246	NA	ENSTGUG00000000336	Z
332	40.114	0.0941652	0.282709	0.333082	0.739072	0.96944	ENSTGUG00000000337	Z
333	11.0378	0.106397	0.288095	0.369314	0.711894	0.966052	ENSTGUG00000000339	13
334	314.004	-0.105693	0.286905	-0.368389	0.712584	0.966079	ENSTGUG00000000340	13
335	2125.74	0.181246	0.144875	1.25106	0.210913	0.683246	ENSTGUG00000000341	13
336	375.448	-0.20667	0.209664	-0.98572	0.324271	0.799714	ENSTGUG00000000342	2
337	79.9309	0.00769957	0.255523	0.0301325	0.975961	0.996397	ENSTGUG00000000343	Z
338	39.8694	-1.07083	0.27906	-3.83728	0.000124403	0.00372779	ENSTGUG00000000344	24
339	14.8924	-0.54046	0.292565	-1.84731	0.0647017	0.387096	ENSTGUG00000000345	13
340	32.7151	-0.359948	0.288323	-1.24842	0.211878	0.683971	ENSTGUG00000000346	28
341	162.434	0.216526	0.22158	0.977192	0.328474	0.802373	ENSTGUG00000000347	2
342	0.156646	0.044864	0.0737946	0.607958	0.543215	NA	ENSTGUG00000000348	24
343	4.28281	-0.127228	0.254697	-0.499526	0.617409	0.9448	ENSTGUG00000000349	24
344	0	NA	NA	NA	NA	NA	ENSTGUG00000000350	24
345	218.676	0.214046	0.209856	1.01997	0.307744	0.786556	ENSTGUG00000000351	28
346	483.926	0.115199	0.19736	0.583699	0.559423	0.926935	ENSTGUG00000000352	28
347	34.4835	-0.0661814	0.29823	-0.221914	0.824381	0.984023	ENSTGUG00000000353	2
348	1074.86	0.102141	0.139079	0.734415	0.462696	0.887575	ENSTGUG00000000354	13
349	0	NA	NA	NA	NA	NA	ENSTGUG00000000355	2
350	0	NA	NA	NA	NA	NA	ENSTGUG00000000356	24
351	319.844	-0.290129	0.227608	-1.27469	0.202419	0.674924	ENSTGUG00000000357	24
352	0.331462	-0.00263064	0.0822476	-0.0319844	0.974484	NA	ENSTGUG00000000358	28
353	509.297	0.274256	0.146563	1.87125	0.0613106	0.375039	ENSTGUG00000000359	2
354	394.043	-0.316489	0.211438	-1.49684	0.134434	0.564406	ENSTGUG00000000360	28
355	1162.29	0.254768	0.225388	1.13035	0.258328	0.738959	ENSTGUG00000000361	24
356	498.596	-0.313423	0.160643	-1.95105	0.0510507	0.335731	ENSTGUG00000000362	Z
357	1115.91	-0.474484	0.144084	-3.2931	0.000990882	0.0200665	ENSTGUG00000000363	28
358	3713.79	0.00562776	0.132038	0.0426223	0.966003	0.995831	ENSTGUG00000000364	2
359	33.7266	0.0351637	0.287667	0.122238	0.902711	0.991579	ENSTGUG00000000365	Z
360	390.613	0.325183	0.188935	1.72114	0.0852261	0.447164	ENSTGUG00000000366	24
361	629.619	-0.120941	0.1662	-0.727681	0.466809	0.888803	ENSTGUG00000000368	13
362	811.917	0.121983	0.185523	0.657508	0.510854	0.909689	ENSTGUG00000000369	28
363	861.734	0.0921288	0.186305	0.494505	0.62095	0.946537	ENSTGUG00000000370	13
364	0	NA	NA	NA	NA	NA	ENSTGUG00000000371	24
365	208.923	0.105761	0.239436	0.441709	0.6587	0.956722	ENSTGUG00000000372	24
366	0.164617	-0.0461467	0.0742222	-0.621737	0.534115	NA	ENSTGUG00000000373	2
367	27.9486	-0.0445398	0.295919	-0.150514	0.880359	0.99024	ENSTGUG00000000374	2
368	256.463	0.21339	0.27584	0.7736	0.439168	0.87381	ENSTGUG00000000375	24
369	1240.2	-0.264938	0.168169	-1.57543	0.115157	0.524622	ENSTGUG00000000376	13
370	53.3408	-0.313353	0.259282	-1.20854	0.226839	0.703838	ENSTGUG00000000377	2
371	5.19494	-0.571644	0.262387	-2.17863	0.0293589	0.240263	ENSTGUG00000000378	13
372	962.246	-0.0900981	0.19115	-0.471347	0.637393	0.950011	ENSTGUG00000000379	24
373	21.16	0.227343	0.294598	0.771707	0.440288	0.874663	ENSTGUG00000000380	Z
374	1863.7	-0.220398	0.187319	-1.17659	0.239358	0.717468	ENSTGUG00000000381	13
375	0	NA	NA	NA	NA	NA	ENSTGUG00000000382	Z
376	0	NA	NA	NA	NA	NA	ENSTGUG00000000383	Z
377	55.4183	-0.1446	0.261498	-0.552968	0.580285	0.932002	ENSTGUG00000000384	24
378	62.6183	-0.148507	0.267822	-0.554497	0.579239	0.932002	ENSTGUG00000000385	24
379	1.655	-0.0111446	0.193798	-0.057506	0.954142	NA	ENSTGUG00000000386	28
380	3.11394	0.262797	0.217488	1.20833	0.22692	NA	ENSTGUG00000000387	24
381	216.081	0.350789	0.183884	1.90767	0.056434	0.357476	ENSTGUG00000000388	28
382	34.0858	-0.323857	0.296558	-1.09205	0.27481	0.757758	ENSTGUG00000000389	13
383	32.9966	-0.174687	0.28287	-0.617554	0.536869	0.921063	ENSTGUG00000000390	24
384	2102.17	-0.177393	0.127502	-1.3913	0.164135	0.619369	ENSTGUG00000000391	2
385	1881.97	0.544831	0.153672	3.54541	0.000391997	0.00975014	ENSTGUG00000000392	28
386	0	NA	NA	NA	NA	NA	ENSTGUG00000000393	Z
387	5.02845	0.0421846	0.25034	0.168509	0.866183	0.989832	ENSTGUG00000000394	13
388	2660.46	0.0064057	0.144758	0.0442511	0.964704	0.995831	ENSTGUG00000000395	Z
389	263.356	0.0642548	0.203908	0.315116	0.752674	0.974236	ENSTGUG00000000396	13
390	1.64836	-0.0905813	0.158546	-0.571325	0.567779	NA	ENSTGUG00000000397	2
391	13341.8	0.0747347	0.203053	0.368055	NA	NA	ENSTGUG00000000398	24
392	802.182	-0.127761	0.158571	-0.805701	0.420415	0.863106	ENSTGUG00000000399	Z
393	1331.15	0.138147	0.172695	0.799946	0.423742	0.863621	ENSTGUG00000000400	Z
394	74.8002	0.363162	0.297145	1.22217	0.221643	0.698498	ENSTGUG00000000401	Z
395	500.583	1.33963	0.161375	8.30139	1.03e-16	2.86e-14	ENSTGUG00000000402	2
396	3839.05	-0.0107958	0.158915	-0.0679341	0.945838	0.993786	ENSTGUG00000000403	28
397	316.284	0.100171	0.180224	0.555813	0.578338	0.931934	ENSTGUG00000000404	24
398	0.976684	-0.00339221	0.106796	-0.0317635	0.974661	NA	ENSTGUG00000000405	24
399	0.339434	-0.0570365	0.0822809	-0.693193	0.488188	NA	ENSTGUG00000000406	24
400	381.176	-0.159396	0.167842	-0.94968	0.342275	0.809837	ENSTGUG00000000407	24
401	353.294	0.626089	0.221314	2.82896	0.00466992	0.0653225	ENSTGUG00000000408	13
402	79.0873	-0.0917216	0.236405	-0.387985	0.698027	0.962297	ENSTGUG00000000409	2
403	24.7184	-0.225058	0.287581	-0.782588	0.433869	0.871194	ENSTGUG00000000410	24
404	905.603	0.193492	0.202493	0.955549	0.3393	0.808635	ENSTGUG00000000411	28
405	13.0994	-0.119535	0.254783	-0.469163	0.638953	0.950974	ENSTGUG00000000412	13
406	1902.87	-0.0594057	0.208935	-0.284327	0.77616	0.978241	ENSTGUG00000000413	13
407	8.97261	-0.0679765	0.291244	-0.2334	0.81545	0.983491	ENSTGUG00000000414	Z
408	37.6049	-0.475416	0.295912	-1.60661	0.10814	0.508652	ENSTGUG00000000415	28
409	265.432	-0.0999149	0.233615	-0.42769	0.668877	0.960193	ENSTGUG00000000416	28
410	195.73	0.314028	0.257957	1.21737	0.223465	0.700261	ENSTGUG00000000417	Z
411	557.372	-0.0330655	0.141298	-0.234013	0.814975	0.983491	ENSTGUG00000000418	Z
412	45.7536	-0.250989	0.282237	-0.889287	0.373849	0.834115	ENSTGUG00000000419	24
413	27.4318	-0.212471	0.295469	-0.719097	0.472081	0.891044	ENSTGUG00000000420	2
414	1850.36	-0.0891357	0.176069	-0.506253	0.612679	0.943917	ENSTGUG00000000421	24
415	21.2617	-0.140349	0.296291	-0.473686	0.635724	0.949457	ENSTGUG00000000422	Z
416	206.112	-0.0370771	0.270848	-0.136893	0.891116	0.990318	ENSTGUG00000000423	2
417	605.158	0.0148904	0.177661	0.0838139	0.933204	0.993464	ENSTGUG00000000424	13
418	8.21528	0.260358	0.285268	0.912677	0.361412	0.82643	ENSTGUG00000000425	13
419	163.424	0.267678	0.289348	0.925109	0.354909	0.822242	ENSTGUG00000000426	28
420	1.6827	-0.00734749	0.178136	-0.0412465	0.967099	NA	ENSTGUG00000000427	13
421	34.8629	-0.0767221	0.285546	-0.268685	0.788172	0.981404	ENSTGUG00000000428	13
422	40.7132	0.337754	0.296748	1.13818	0.255044	0.734348	ENSTGUG00000000429	Z
423	1.43587	0.193561	0.166248	1.16429	0.244306	NA	ENSTGUG00000000430	2
424	1698.67	0.0164165	0.153568	0.1069	0.914868	0.991841	ENSTGUG00000000431	13
425	365.858	-0.126768	0.208236	-0.608772	0.542676	0.922617	ENSTGUG00000000432	24
426	209.539	0.421157	0.209007	2.01504	0.0439003	0.307656	ENSTGUG00000000433	Z
427	304.044	0.155544	0.234346	0.663735	0.50686	0.908753	ENSTGUG00000000434	Z
428	275.014	-0.118397	0.181482	-0.652392	0.514148	0.91171	ENSTGUG00000000435	13
429	239.032	0.0630226	0.204852	0.30765	0.758349	0.975105	ENSTGUG00000000436	13
430	196.5	-0.149835	0.259031	-0.578445	0.562964	0.929069	ENSTGUG00000000437	13
431	182.528	-0.745376	0.246322	-3.02603	0.00247791	0.0401548	ENSTGUG00000000438	13
432	0.833285	-0.114712	0.114651	-1.00053	0.317055	NA	ENSTGUG00000000439	2
433	1782.23	0.0857521	0.144318	0.594188	0.552386	0.924506	ENSTGUG00000000440	Z
434	122.782	-0.0780994	0.258109	-0.302583	0.762207	0.975491	ENSTGUG00000000441	24
435	907.167	0.0195079	0.17874	0.109141	0.91309	0.991841	ENSTGUG00000000442	13
436	350.738	-0.276231	0.179037	-1.54287	0.122862	0.540331	ENSTGUG00000000443	28
437	69.535	-0.656942	0.241087	-2.72491	0.0064319	0.0832674	ENSTGUG00000000444	24
438	591.996	0.0174315	0.16271	0.107132	0.914684	0.991841	ENSTGUG00000000445	13
439	74.9751	0.0274983	0.238827	0.115139	0.908335	0.991579	ENSTGUG00000000446	Z
440	0	NA	NA	NA	NA	NA	ENSTGUG00000000447	2
441	95.6542	0.145553	0.232248	0.626714	0.530847	0.917793	ENSTGUG00000000448	Z
442	0	NA	NA	NA	NA	NA	ENSTGUG00000000449	2
443	58.4518	-0.124394	0.296321	-0.419794	0.674636	0.960738	ENSTGUG00000000451	13
444	1.88987	0.234908	0.17547	1.33874	0.180657	NA	ENSTGUG00000000452	2
445	488.694	0.0813146	0.236213	0.344243	0.730663	0.967457	ENSTGUG00000000453	28
446	957.022	-0.153536	0.158111	-0.971066	0.331515	0.804973	ENSTGUG00000000454	1B
447	1.48659	0.0176817	0.154966	0.1141	0.909158	NA	ENSTGUG00000000455	2
448	0	NA	NA	NA	NA	NA	ENSTGUG00000000456	2
449	103.14	0.104874	0.285164	0.367765	0.713048	0.966185	ENSTGUG00000000458	2
450	22.5113	-0.0465395	0.294515	-0.158021	0.87444	0.99024	ENSTGUG00000000459	1B
451	653.503	-0.557131	0.213934	-2.60422	0.00920846	0.108412	ENSTGUG00000000460	2
452	3262.68	-0.00639145	0.146108	-0.0437447	0.965108	0.995831	ENSTGUG00000000461	1B
453	105.337	0.22325	0.250593	0.890887	0.37299	0.833904	ENSTGUG00000000462	24
454	401.968	0.0266541	0.20846	0.127862	0.898258	0.991579	ENSTGUG00000000463	2
455	2.82451	-0.0297227	0.198135	-0.150013	0.880755	NA	ENSTGUG00000000464	1B
456	13.1912	0.325014	0.295953	1.0982	0.272119	0.754896	ENSTGUG00000000465	Z
457	13.4576	0.132562	0.298261	0.444448	0.656719	0.955823	ENSTGUG00000000467	Z
458	388.141	0.0863565	0.266971	0.323468	0.746341	0.972212	ENSTGUG00000000468	Z
459	288.094	0.396218	0.194364	2.03854	0.0414957	0.297968	ENSTGUG00000000469	28
460	22.6264	0.620745	0.298433	2.08002	0.0375241	0.281121	ENSTGUG00000000470	28
461	182.081	0.113396	0.239379	0.473709	0.635708	0.949457	ENSTGUG00000000471	Z
462	557.414	-0.355747	0.152249	-2.33661	0.0194597	0.184561	ENSTGUG00000000472	1B
463	2.04968	-0.0012489	0.189373	-0.00659495	0.994738	NA	ENSTGUG00000000473	28
464	950.369	-0.128128	0.256488	-0.499547	0.617394	0.9448	ENSTGUG00000000474	28
465	8.76647	0.397786	0.277685	1.43251	0.151998	0.598594	ENSTGUG00000000475	Z
466	0.664619	-0.00124563	0.125643	-0.00991402	0.99209	NA	ENSTGUG00000000476	2
467	201.676	0.156459	0.252972	0.618484	0.536256	0.920751	ENSTGUG00000000477	24
468	139.695	0.294797	0.217046	1.35822	0.174392	0.631881	ENSTGUG00000000478	Z
469	193.681	-0.22672	0.28684	-0.790407	0.42929	0.867607	ENSTGUG00000000479	24
470	701.95	-0.169469	0.151724	-1.11696	0.264013	0.746332	ENSTGUG00000000480	28
471	3.57612	0.318481	0.240486	1.32432	0.185397	NA	ENSTGUG00000000481	24
472	769.259	0.116935	0.183392	0.637624	0.523718	0.914189	ENSTGUG00000000482	28
473	101.135	0.0793788	0.237477	0.334259	0.738184	0.969207	ENSTGUG00000000483	28
474	279.581	-0.115991	0.182204	-0.636598	0.524386	0.914189	ENSTGUG00000000484	28
475	23.8971	0.312155	0.292196	1.06831	0.285382	0.768122	ENSTGUG00000000485	24
476	2172.92	-0.0767247	0.150465	-0.509917	0.610109	0.942562	ENSTGUG00000000486	1B
477	9.51268	0.577581	0.285342	2.02417	0.0429524	0.303922	ENSTGUG00000000487	24
478	3.53467	-0.15684	0.245244	-0.639527	0.52248	NA	ENSTGUG00000000488	24
479	1420.33	-0.170658	0.145676	-1.17149	0.241402	0.717666	ENSTGUG00000000489	28
480	6079.24	-0.0698896	0.173231	-0.403447	0.686619	0.961901	ENSTGUG00000000490	13
481	72254.4	-0.336577	0.171654	-1.96078	0.0499042	0.330571	ENSTGUG00000000491	24
482	1.30689	0.101205	0.154463	0.655204	0.512336	NA	ENSTGUG00000000492	Z
483	10.1589	-0.310681	0.281002	-1.10562	0.268892	0.752323	ENSTGUG00000000493	1B
484	1203.62	0.13945	0.157948	0.882886	0.377298	0.835765	ENSTGUG00000000494	1B
485	1637.38	-0.179932	0.215876	-0.833501	0.404562	0.854753	ENSTGUG00000000495	1B
486	31.113	-0.498957	0.282922	-1.76359	0.0778013	0.42402	ENSTGUG00000000496	24
487	391.542	-0.244816	0.209211	-1.17019	0.241926	0.718129	ENSTGUG00000000497	24
488	3.29787	-0.0759157	0.240852	-0.315197	0.752612	NA	ENSTGUG00000000498	Z
489	0.504051	-0.0771006	0.0950845	-0.810864	0.417444	NA	ENSTGUG00000000499	Z
490	348.798	0.752594	0.184442	4.08037	4.5e-05	0.00155904	ENSTGUG00000000500	Z
491	44.7425	0.364487	0.290167	1.25613	0.20907	0.682534	ENSTGUG00000000501	Z
492	2939.09	-0.0714846	0.123758	-0.577614	0.563525	0.929069	ENSTGUG00000000502	28
493	0	NA	NA	NA	NA	NA	ENSTGUG00000000503	24
494	16.8128	-0.42322	0.298444	-1.41809	0.156165	0.604824	ENSTGUG00000000504	13
495	14.5762	-0.0362986	0.29169	-0.124442	0.900965	0.991579	ENSTGUG00000000505	24
496	1.76696	0.257543	0.183195	1.40584	0.159773	NA	ENSTGUG00000000506	24
497	0.321556	-0.00244489	0.082034	-0.0298034	0.976224	NA	ENSTGUG00000000507	24
498	157.918	-0.143926	0.187915	-0.76591	0.44373	0.875843	ENSTGUG00000000508	Z
499	159.085	0.0417867	0.202075	0.206788	0.836175	0.987197	ENSTGUG00000000509	28
500	265.054	0.356038	0.291581	1.22106	0.222063	0.698544	ENSTGUG00000000510	28
501	0.313292	0.0556525	0.0817086	0.681109	0.495802	NA	ENSTGUG00000000511	24
502	17806.7	0.0657963	0.171677	0.383255	0.70153	0.962513	ENSTGUG00000000512	13
503	22.8902	-0.10679	0.292386	-0.365236	0.714935	0.96636	ENSTGUG00000000513	Z
504	1514.23	-0.182078	0.180508	-1.0087	0.31312	0.791712	ENSTGUG00000000514	28
505	859.398	0.0133393	0.152143	0.0876758	0.930134	0.992779	ENSTGUG00000000515	24
506	625.394	-0.0501983	0.200662	-0.250163	0.802461	0.982853	ENSTGUG00000000516	13
507	61.4023	-0.0747161	0.25874	-0.288768	0.772759	0.977435	ENSTGUG00000000517	13
508	5.51314	0.160025	0.263159	0.608093	0.543126	0.922617	ENSTGUG00000000518	Z
509	386.747	-0.132546	0.271654	-0.487922	0.625605	0.947359	ENSTGUG00000000519	28
510	1129.29	-0.0598964	0.170865	-0.350548	0.725927	0.967389	ENSTGUG00000000520	13
511	215.062	0.343828	0.186572	1.84287	0.0653482	0.390003	ENSTGUG00000000522	Z
512	2430.93	0.229534	0.23275	0.986183	0.324044	0.799687	ENSTGUG00000000523	24
513	15.7839	0.543246	0.292774	1.85551	0.0635233	0.382433	ENSTGUG00000000524	Z
514	13.7521	0.707249	0.295585	2.39271	0.0167247	0.166815	ENSTGUG00000000525	28
515	6.15231	-0.00339121	0.251616	-0.0134777	0.989247	0.999007	ENSTGUG00000000526	1B
516	1318.39	0.0362484	0.161521	0.22442	0.822431	0.984023	ENSTGUG00000000527	13
517	777.743	-0.209818	0.168929	-1.24205	0.214219	0.687241	ENSTGUG00000000528	1B
518	2054.8	-0.20559	0.159603	-1.28813	0.197699	0.668286	ENSTGUG00000000529	1B
519	319.696	-0.00142802	0.275092	-0.00519105	0.995858	0.999416	ENSTGUG00000000530	24
520	4.12377	-0.177641	0.238154	-0.745911	0.455721	0.882992	ENSTGUG00000000531	2
521	220.389	-0.0906994	0.186046	-0.487511	0.625896	0.947359	ENSTGUG00000000532	Z
522	19.9489	0.249216	0.29604	0.84183	0.399883	0.851711	ENSTGUG00000000533	2
523	578.534	-0.0630134	0.186087	-0.338623	0.734894	0.968527	ENSTGUG00000000534	1B
524	5780.67	-0.00250801	0.190444	-0.0131693	0.989493	0.999007	ENSTGUG00000000535	13
525	284.009	0.246254	0.182632	1.34837	0.177541	0.638148	ENSTGUG00000000536	1B
526	166.227	0.430412	0.205764	2.09178	0.0364585	0.275881	ENSTGUG00000000537	1B
527	676.865	-0.478683	0.165394	-2.8942	0.00380128	0.0563748	ENSTGUG00000000538	2
528	162.698	-0.0621871	0.192354	-0.323295	0.746472	0.97222	ENSTGUG00000000539	1B
529	175.648	0.212248	0.24159	0.878548	0.379646	0.83705	ENSTGUG00000000540	1B
530	625.767	0.000303136	0.283685	0.00106857	0.999147	0.999835	ENSTGUG00000000541	28
531	420.206	-0.144487	0.185188	-0.780219	0.435262	0.871527	ENSTGUG00000000542	13
532	461.091	0.26739	0.170504	1.56823	0.116828	0.527737	ENSTGUG00000000543	13
533	238.994	0.209498	0.193587	1.08219	0.279167	0.762494	ENSTGUG00000000544	1B
534	6.73347	-0.0980314	0.267251	-0.366814	0.713758	0.966314	ENSTGUG00000000545	2
535	575.77	0.201278	0.227584	0.884413	0.376473	0.835321	ENSTGUG00000000546	1B
536	581.38	0.0938362	0.191112	0.491	0.623427	0.947359	ENSTGUG00000000547	1B
537	1569.57	-0.166293	0.166569	-0.998346	0.318111	0.795056	ENSTGUG00000000548	13
538	13277.9	-0.112287	0.183071	-0.613354	0.539642	0.92188	ENSTGUG00000000549	24
539	246.808	0.280552	0.198385	1.41418	0.157309	0.606552	ENSTGUG00000000550	13
540	2118.54	0.032905	0.185588	0.177302	0.859272	0.988564	ENSTGUG00000000551	28
541	13.7643	-0.578047	0.29783	-1.94086	0.0522751	0.340756	ENSTGUG00000000552	Z
542	0	NA	NA	NA	NA	NA	ENSTGUG00000000553	2
543	45.7463	0.174557	0.263201	0.663209	0.507197	0.908901	ENSTGUG00000000554	2
544	173.569	-0.0135641	0.220403	-0.0615424	0.950927	0.994967	ENSTGUG00000000555	2
545	1956.65	-0.118978	0.161464	-0.736871	0.461201	0.886896	ENSTGUG00000000556	1B
546	674.333	0.283549	0.14843	1.91031	0.0560931	0.355995	ENSTGUG00000000557	13
547	12.1323	-0.646208	0.295628	-2.18588	0.0288243	0.238381	ENSTGUG00000000558	13
548	15.7353	0.316325	0.298418	1.06001	0.289142	0.770804	ENSTGUG00000000559	13
549	0.331462	-0.00263064	0.0822476	-0.0319844	0.974484	NA	ENSTGUG00000000560	13
550	0.996082	-0.00526832	0.166579	-0.0316265	0.97477	NA	ENSTGUG00000000561	13
551	398.863	0.52473	0.174441	3.00806	0.00262919	0.0418331	ENSTGUG00000000562	13
552	0.156646	0.044864	0.0737946	0.607958	0.543215	NA	ENSTGUG00000000563	2
553	1511.22	0.0733331	0.128204	0.572002	0.567321	0.930213	ENSTGUG00000000564	2
554	155.054	-0.0409919	0.21412	-0.191443	0.848178	0.987447	ENSTGUG00000000565	Z
555	2219.12	0.0110596	0.173876	0.0636063	0.949284	0.994967	ENSTGUG00000000566	24
556	0.509533	0.0765914	0.0951809	0.804693	0.420997	NA	ENSTGUG00000000567	13
557	24.0857	0.252563	0.290227	0.870226	0.384177	0.840402	ENSTGUG00000000568	24
558	1.50844	-0.103763	0.180519	-0.574805	0.565423	NA	ENSTGUG00000000569	1B
559	49.19	1.44987	0.282155	5.13856	2.77e-07	1.86e-05	ENSTGUG00000000570	13
560	6410.32	0.186649	0.155313	1.20176	0.229455	0.707708	ENSTGUG00000000571	1B
561	73.7692	1.00427	0.273464	3.6724	0.000240283	0.0064746	ENSTGUG00000000572	13
562	650.15	-0.0542752	0.193009	-0.281205	0.778553	0.97844	ENSTGUG00000000573	28
563	294.711	0.551002	0.176864	3.1154	0.00183693	0.0320059	ENSTGUG00000000574	24
564	0	NA	NA	NA	NA	NA	ENSTGUG00000000575	13
565	30.6044	2.40997	0.297698	8.09534	5.71e-16	1.44e-13	ENSTGUG00000000576	13
566	28.1792	-0.194765	0.297038	-0.65569	0.512024	0.909891	ENSTGUG00000000577	24
567	944.627	-0.0439799	0.133513	-0.329405	0.74185	0.970611	ENSTGUG00000000578	13
568	43.3215	0.0735807	0.275141	0.267429	0.789139	0.981404	ENSTGUG00000000579	Z
569	408.729	0.679086	0.248341	2.73449	NA	NA	ENSTGUG00000000580	1B
570	1544.7	-0.127874	0.261067	-0.489812	0.624267	0.947359	ENSTGUG00000000581	24
571	2608.21	0.0705266	0.153342	0.459929	0.645567	0.952928	ENSTGUG00000000582	1B
572	190.863	-0.3276	0.182575	-1.79433	0.0727602	0.409285	ENSTGUG00000000583	2
573	1732	0.0322379	0.169537	0.190153	0.849189	0.987447	ENSTGUG00000000584	13
574	691.65	-0.473117	0.153316	-3.08589	0.00202941	0.0345372	ENSTGUG00000000585	2
575	227.727	0.0821358	0.243956	0.336683	0.736356	0.968855	ENSTGUG00000000586	24
576	0.15264	0.0445821	0.0735733	0.605955	0.544545	NA	ENSTGUG00000000587	24
577	1152.46	-0.0795109	0.18999	-0.418501	0.675581	0.960738	ENSTGUG00000000588	1B
578	51.3114	-0.0237051	0.252089	-0.0940346	0.925082	0.992223	ENSTGUG00000000589	24
579	20.2041	0.120813	0.29733	0.406327	0.684502	0.961262	ENSTGUG00000000590	Z
580	510.194	0.275929	0.176263	1.56544	0.117479	0.529132	ENSTGUG00000000591	1B
581	157.789	0.52737	0.239661	2.20048	0.0277726	0.23248	ENSTGUG00000000592	28
582	191.274	-0.0800654	0.224739	-0.356259	0.721646	0.967287	ENSTGUG00000000593	13
583	939.911	0.151829	0.138496	1.09627	0.272962	0.756182	ENSTGUG00000000594	2
584	779.933	0.197028	0.213042	0.924834	0.355052	0.822242	ENSTGUG00000000595	1B
585	549.251	-0.238748	0.187049	-1.27639	0.201817	0.674858	ENSTGUG00000000596	28
586	0	NA	NA	NA	NA	NA	ENSTGUG00000000597	24
587	1979.24	-0.0443868	0.135853	-0.326727	0.743874	0.970943	ENSTGUG00000000598	Z
588	240.385	-0.0510574	0.181577	-0.281189	0.778566	0.97844	ENSTGUG00000000599	24
589	250.166	-0.0774616	0.229137	-0.338058	0.73532	0.96863	ENSTGUG00000000600	28
590	687.702	0.289784	0.198994	1.45624	0.145326	0.587899	ENSTGUG00000000601	28
591	3799.05	-0.00649396	0.19562	-0.0331969	0.973518	0.995831	ENSTGUG00000000602	1B
592	996.251	0.39235	0.23572	1.66447	0.0960184	0.474934	ENSTGUG00000000603	Z
593	561.892	-0.130176	0.188045	-0.69226	0.488774	0.899863	ENSTGUG00000000604	24
594	3069.67	-0.0499551	0.189787	-0.263216	0.792384	0.981404	ENSTGUG00000000605	28
595	158.277	0.289665	0.275076	1.05304	NA	NA	ENSTGUG00000000606	Z
596	4049.09	-0.23101	0.128988	-1.79095	0.073302	0.410302	ENSTGUG00000000607	24
597	905.153	0.380634	0.144728	2.63	0.00853848	0.102609	ENSTGUG00000000608	2
598	6988.65	-0.00822725	0.192157	-0.0428153	0.965849	0.995831	ENSTGUG00000000609	24
599	2013.92	0.105569	0.185589	0.568834	0.569469	0.930213	ENSTGUG00000000610	1B
600	665.093	-0.155955	0.224316	-0.695248	0.4869	0.899667	ENSTGUG00000000611	13
601	245.564	0.340998	0.222717	1.53109	0.125748	0.547376	ENSTGUG00000000612	28
602	53.5239	-0.1364	0.261394	-0.521818	0.601797	0.938995	ENSTGUG00000000613	28
603	2835.98	-0.0163084	0.168833	-0.0965949	0.923048	0.992223	ENSTGUG00000000614	28
604	22.8168	0.615127	0.298328	2.06191	0.0392159	0.28846	ENSTGUG00000000615	13
605	1151.54	0.122371	0.127951	0.956392	0.338874	0.808599	ENSTGUG00000000616	2
606	2035.34	0.109025	0.190888	0.571148	0.567899	0.930213	ENSTGUG00000000617	28
607	162.464	-0.186444	0.189012	-0.98641	0.323932	0.799687	ENSTGUG00000000618	13
608	90.6997	-0.208127	0.269906	-0.771108	0.440643	0.874934	ENSTGUG00000000619	1B
609	62.9343	-0.335426	0.251654	-1.33289	0.18257	0.646573	ENSTGUG00000000620	13
610	1216.53	-0.0508631	0.169608	-0.299887	0.764264	0.975647	ENSTGUG00000000621	28
611	94.767	-0.0194504	0.291094	-0.0668182	0.946726	0.99407	ENSTGUG00000000622	13
612	73.6053	0.137643	0.241601	0.569713	0.568873	0.930213	ENSTGUG00000000623	Z
613	585.456	0.74995	0.23071	3.25062	0.00115154	0.022743	ENSTGUG00000000624	Z
614	210.401	-0.424976	0.23603	-1.80051	0.0717795	0.407522	ENSTGUG00000000625	1B
615	187.464	-0.597241	0.207128	-2.88344	0.00393362	0.0578151	ENSTGUG00000000626	1B
616	42.6344	0.538769	0.273516	1.96979	0.0488622	0.325842	ENSTGUG00000000627	28
617	1028.42	-0.0586162	0.161072	-0.363914	0.715922	0.96652	ENSTGUG00000000628	28
618	1.32467	-0.0865663	0.136374	-0.634773	0.525576	NA	ENSTGUG00000000629	24
619	2207.21	0.0683213	0.139496	0.489772	0.624295	0.947359	ENSTGUG00000000630	Z
620	3.13215	-0.0363665	0.218972	-0.166078	0.868096	NA	ENSTGUG00000000631	13
621	481.264	-0.272375	0.171315	-1.58991	0.111856	0.517933	ENSTGUG00000000632	24
622	16.049	0.148267	0.29559	0.501597	0.615951	0.944544	ENSTGUG00000000633	2
623	3503.83	0.406201	0.165337	2.4568	0.0140181	0.148331	ENSTGUG00000000634	24
624	1718.58	-0.141383	0.125939	-1.12263	0.261594	0.741985	ENSTGUG00000000635	2
625	2148.13	-0.12368	0.119144	-1.03807	0.299236	0.779624	ENSTGUG00000000636	Z
626	253.195	-0.0143951	0.2552	-0.0564071	0.955018	0.994967	ENSTGUG00000000637	13
627	2.6857	-0.20084	0.226967	-0.884886	0.376218	NA	ENSTGUG00000000638	28
628	2518.98	0.0413057	0.191921	0.215223	0.829594	0.985525	ENSTGUG00000000639	28
629	21.6108	0.510143	0.298142	1.71108	0.0870672	0.4529	ENSTGUG00000000640	28
630	169.737	0.0162434	0.295731	0.0549264	0.956197	0.994967	ENSTGUG00000000641	28
631	150.571	-0.6193	0.25325	-2.44541	0.0144687	0.150853	ENSTGUG00000000642	LG5
632	0.156646	0.044864	0.0737946	0.607958	0.543215	NA	ENSTGUG00000000643	Z
633	0	NA	NA	NA	NA	NA	ENSTGUG00000000644	Z
634	1140.67	-0.124609	0.145806	-0.854626	0.392758	0.846311	ENSTGUG00000000645	Z
635	26.0417	-0.329218	0.288283	-1.142	0.253455	0.731584	ENSTGUG00000000646	2
636	435.029	0.480775	0.248657	1.93349	0.0531762	0.344665	ENSTGUG00000000647	2
637	408.319	0.384407	0.206489	1.86163	NA	NA	ENSTGUG00000000648	24
638	74.3245	-1.23397	0.237081	-5.20485	1.94e-07	1.36e-05	ENSTGUG00000000649	Z
639	376.174	0.184708	0.207403	0.890573	0.373158	0.834115	ENSTGUG00000000650	Z
640	295.477	0.476908	0.207647	2.29672	0.0216346	0.198684	ENSTGUG00000000651	24
641	515.411	-0.050652	0.188334	-0.268948	0.78797	0.981404	ENSTGUG00000000652	28
642	1035.99	-0.0993584	0.217578	-0.456655	0.647919	0.953867	ENSTGUG00000000653	24
643	729.837	0.527763	0.194072	2.71941	0.00653978	0.0843498	ENSTGUG00000000654	13
644	1.0124	-0.192122	0.145181	-1.32333	0.185727	NA	ENSTGUG00000000655	13
645	2120.05	-0.0304749	0.162933	-0.187039	0.85163	0.987447	ENSTGUG00000000656	28
646	100.245	0.137369	0.240667	0.570782	0.568147	0.930213	ENSTGUG00000000657	24
647	2696.28	-0.145942	0.174302	-0.837291	0.402429	0.853621	ENSTGUG00000000658	28
648	15.5486	0.0388449	0.297405	0.130613	0.896082	0.991579	ENSTGUG00000000659	Z
649	861.929	0.212614	0.166841	1.27435	0.20254	0.674924	ENSTGUG00000000660	28
650	1397.93	-0.180944	0.160677	-1.12614	0.260107	0.740372	ENSTGUG00000000661	Z
651	223.86	-0.0639986	0.199878	-0.320188	0.748826	0.972933	ENSTGUG00000000662	24
652	770.892	-0.39098	0.204323	-1.91354	0.0556794	0.354634	ENSTGUG00000000663	28
653	214.992	-0.091213	0.239653	-0.380604	0.703497	0.963532	ENSTGUG00000000664	28
654	1.71871	-0.00396067	0.157781	-0.0251023	0.979973	NA	ENSTGUG00000000665	Z
655	1272.04	0.33407	0.220571	1.51457	0.129882	0.555143	ENSTGUG00000000666	24
656	39.9647	0.125094	0.284341	0.439944	0.659977	0.957091	ENSTGUG00000000667	28
657	17.4727	-0.264224	0.296459	-0.891265	0.372787	0.833664	ENSTGUG00000000668	28
658	28.8587	0.240032	0.29803	0.805397	0.420591	0.863106	ENSTGUG00000000669	Z
659	2245.97	-0.355195	0.201129	-1.766	0.0773953	0.423568	ENSTGUG00000000670	24
660	2.14514	0.0742839	0.198143	0.374901	0.707734	NA	ENSTGUG00000000671	13
661	3.12098	0.0126917	0.237418	0.0534573	0.957368	NA	ENSTGUG00000000672	28
662	805.862	-0.140321	0.202371	-0.693384	NA	NA	ENSTGUG00000000673	28
663	0	NA	NA	NA	NA	NA	ENSTGUG00000000674	Z
664	334.575	0.28814	0.165408	1.742	0.0815092	0.435217	ENSTGUG00000000675	13
665	64.5808	0.304986	0.251111	1.21454	0.22454	0.701889	ENSTGUG00000000676	Z
666	2.85837	-0.094687	0.222237	-0.426063	0.670062	NA	ENSTGUG00000000677	13
667	4.1792	-0.305398	0.247218	-1.23534	0.216705	0.691865	ENSTGUG00000000678	13
668	1.75747	0.0728127	0.183253	0.397335	0.691121	NA	ENSTGUG00000000679	13
669	1882.79	-0.0904859	0.167256	-0.541003	0.588505	0.934542	ENSTGUG00000000680	28
670	598.888	-0.307855	0.155272	-1.98267	0.0474038	0.320108	ENSTGUG00000000681	13
671	69.8146	-0.331002	0.263955	-1.25401	0.209838	0.682996	ENSTGUG00000000682	2
672	845.865	0.0143874	0.158934	0.0905243	0.927871	0.99261	ENSTGUG00000000683	Z
673	583.612	-0.280053	0.145222	-1.92845	0.0537988	0.346947	ENSTGUG00000000684	13
674	0.509533	0.0765914	0.0951809	0.804693	0.420997	NA	ENSTGUG00000000685	28
675	157.366	0.188559	0.217155	0.868317	0.385221	0.841076	ENSTGUG00000000686	28
676	203.814	-0.0607337	0.182903	-0.332054	0.739848	0.969909	ENSTGUG00000000687	Z
677	1387.63	-0.0419719	0.12625	-0.332451	0.739549	0.969909	ENSTGUG00000000688	13
678	9.12666	0.190272	0.284544	0.668691	0.503692	0.906729	ENSTGUG00000000689	2
679	10.6149	0.0158435	0.29609	0.0535091	0.957326	0.994967	ENSTGUG00000000690	Z
680	151.452	-0.00297	0.240751	-0.0123364	0.990157	0.999007	ENSTGUG00000000691	2
681	53.4262	0.166758	0.266336	0.626117	0.531238	0.918127	ENSTGUG00000000692	Z
682	3052.02	-0.0325865	0.200075	-0.162871	0.87062	0.99024	ENSTGUG00000000693	24
683	1807.73	-0.00785595	0.182274	-0.0430997	0.965622	0.995831	ENSTGUG00000000694	Z
684	222.15	-0.231379	0.234272	-0.987652	0.323323	0.799482	ENSTGUG00000000695	2
685	131.1	-0.227002	0.212592	-1.06778	0.285619	0.768132	ENSTGUG00000000696	2
686	38.7433	0.219045	0.280931	0.77971	0.435561	0.871533	ENSTGUG00000000697	2
687	23.0267	0.108732	0.29017	0.37472	0.707869	0.964777	ENSTGUG00000000698	2
688	102.219	-0.371122	0.228988	-1.62071	0.10508	0.500869	ENSTGUG00000000699	13
689	102.569	0.466463	0.264718	1.76211	0.0780502	0.424242	ENSTGUG00000000700	28
690	689.463	0.0386585	0.284587	0.135841	0.891947	0.990863	ENSTGUG00000000701	28
691	103.557	-0.521425	0.210769	-2.47391	0.0133642	0.142825	ENSTGUG00000000702	2
692	283.033	-0.305618	0.264307	-1.1563	0.247558	0.723606	ENSTGUG00000000703	24
693	550.732	0.0264162	0.265196	0.0996099	0.920654	0.991924	ENSTGUG00000000704	13
694	140.755	0.208557	0.298077	0.699675	0.48413	0.898213	ENSTGUG00000000705	Z
695	3.83063	0.177419	0.22142	0.801279	0.42297	NA	ENSTGUG00000000706	2
696	201.71	-0.387916	0.227097	-1.70815	0.0876083	0.453936	ENSTGUG00000000707	24
697	163.805	0.185068	0.246598	0.750484	0.452963	0.881209	ENSTGUG00000000708	2
698	4422.58	0.063862	0.168863	0.378189	0.70529	0.964054	ENSTGUG00000000709	28
699	104.723	-0.0900115	0.233072	-0.386196	0.699351	0.962297	ENSTGUG00000000710	13
700	24.7564	-0.0441125	0.289129	-0.15257	0.878737	0.99024	ENSTGUG00000000711	13
701	0.178446	0.0462776	0.0748922	0.617922	0.536627	NA	ENSTGUG00000000712	Z
702	1262.44	-0.0411763	0.138929	-0.296384	0.766937	0.976433	ENSTGUG00000000713	Z
703	2.21142	-0.249009	0.162145	-1.53572	0.124607	NA	ENSTGUG00000000714	28
704	927.299	-0.275456	0.154032	-1.78831	0.0737258	0.412342	ENSTGUG00000000715	Z
705	1068.1	0.170864	0.173188	0.986581	0.323848	0.799687	ENSTGUG00000000716	28
706	1406.01	0.200375	0.137811	1.45398	0.145951	0.588544	ENSTGUG00000000717	2
707	4.47473	0.0860413	0.221472	0.388497	0.697648	0.962297	ENSTGUG00000000718	13
708	410.459	-0.147235	0.186703	-0.788602	0.430345	0.868435	ENSTGUG00000000719	13
709	45.6746	0.478701	0.297381	1.60973	0.107458	0.507333	ENSTGUG00000000720	Z
710	675.334	0.3761	0.197988	1.89961	0.0574837	0.361326	ENSTGUG00000000721	13
711	64.1287	-0.414268	0.259653	-1.59547	0.110607	0.51442	ENSTGUG00000000722	24
712	58.7183	0.214147	0.288377	0.742594	0.457728	0.884127	ENSTGUG00000000723	Z
713	235.756	0.0359163	0.185705	0.193405	0.846642	0.987447	ENSTGUG00000000724	28
714	1077.34	-0.142974	0.152218	-0.939276	0.347589	0.814543	ENSTGUG00000000725	Z
715	1308.53	0.0773991	0.290372	0.266551	0.789815	0.981404	ENSTGUG00000000726	13
716	309.837	0.0866274	0.262745	0.329701	0.741626	0.9705	ENSTGUG00000000727	2
717	438.438	0.168995	0.242121	0.697979	0.48519	0.898594	ENSTGUG00000000728	Z
718	4124.35	-0.000706221	0.194558	-0.00362986	0.997104	0.999434	ENSTGUG00000000729	28
719	1435.24	0.0507605	0.149244	0.340118	0.733768	0.967977	ENSTGUG00000000730	23
720	550.109	0.153818	0.188317	0.816804	0.414041	0.860845	ENSTGUG00000000731	23
721	838.749	0.168664	0.229332	0.735459	0.46206	0.887374	ENSTGUG00000000732	Z
722	17.9625	0.109902	0.287363	0.38245	0.702128	0.962665	ENSTGUG00000000733	24
723	4.12905	-0.0262829	0.2245	-0.117073	0.906802	0.991579	ENSTGUG00000000734	24
724	447.199	-0.115915	0.159877	-0.725023	0.468438	0.889983	ENSTGUG00000000735	23
725	51.7481	0.0713871	0.298079	0.239491	0.810725	0.983491	ENSTGUG00000000737	2
726	15.8397	0.240025	0.298425	0.804308	0.421219	0.863106	ENSTGUG00000000738	2
727	30.03	0.451596	0.281638	1.60346	0.108832	0.510699	ENSTGUG00000000739	Z
728	7026.05	-0.00193194	0.158904	-0.0121579	0.9903	0.999007	ENSTGUG00000000740	24
729	22.2006	0.157286	0.294994	0.533183	0.593907	0.937121	ENSTGUG00000000741	23
730	103.116	-0.0303792	0.246861	-0.123062	0.902058	0.991579	ENSTGUG00000000742	Z
731	14.0242	-1.24356	0.293632	-4.23511	2.28e-05	0.000882302	ENSTGUG00000000743	23
732	392.339	-0.165328	0.180391	-0.916502	0.359404	0.825432	ENSTGUG00000000744	24
733	153.62	0.142559	0.283468	0.502912	0.615026	0.944111	ENSTGUG00000000745	23
734	42.6378	-0.256219	0.27844	-0.920196	0.35747	0.824238	ENSTGUG00000000746	2
735	3.11496	-0.0401918	0.232397	-0.172945	0.862695	NA	ENSTGUG00000000747	13
736	91.3137	0.153153	0.260824	0.587187	0.557078	0.926154	ENSTGUG00000000748	Z
737	23.0069	-0.671127	0.294952	-2.27537	0.0228835	0.206107	ENSTGUG00000000749	13
738	533.535	-0.548765	0.244682	-2.24277	0.0249115	0.217723	ENSTGUG00000000750	24
739	214.667	0.348852	0.192213	1.81492	0.0695358	0.401043	ENSTGUG00000000751	2
740	183.722	-0.394812	0.188856	-2.09055	0.0365685	0.275881	ENSTGUG00000000752	24
741	1832.72	-0.0251172	0.14712	-0.170726	0.864439	0.989805	ENSTGUG00000000753	13
742	5.7271	0.0495567	0.261185	0.189738	0.849515	0.987447	ENSTGUG00000000754	2
743	1174.32	0.116498	0.210545	0.553319	0.580045	0.932002	ENSTGUG00000000755	24
744	706.036	-0.232336	0.227871	-1.01959	0.307921	0.786626	ENSTGUG00000000756	24
745	34.5069	0.103986	0.288059	0.360987	0.718109	0.966534	ENSTGUG00000000757	24
746	116.749	-0.155278	0.295586	-0.525323	0.599359	0.938349	ENSTGUG00000000758	23
747	136.107	0.47034	0.225833	2.08269	0.0372797	0.280031	ENSTGUG00000000759	24
748	128.617	-0.137845	0.24713	-0.557785	0.576991	0.931024	ENSTGUG00000000760	24
749	272.128	0.193082	0.186151	1.03723	0.299628	0.779624	ENSTGUG00000000761	Z
750	215.483	-0.40426	0.24511	-1.6493	0.0990861	0.483685	ENSTGUG00000000762	24
751	1009.06	-1.00003	0.204217	-4.8969	9.74e-07	5.59e-05	ENSTGUG00000000763	24
752	178.062	0.242587	0.273759	0.886136	0.375544	0.834783	ENSTGUG00000000764	2
753	4859.54	0.0783951	0.141478	0.554114	0.579501	0.932002	ENSTGUG00000000765	23
754	105.929	-0.219308	0.232426	-0.943558	0.345396	0.812244	ENSTGUG00000000766	Z
755	286.505	0.351999	0.176245	1.99721	0.045802	0.314484	ENSTGUG00000000767	13
756	90.9078	0.526294	0.284	1.85315	0.0638609	0.383883	ENSTGUG00000000768	Z
757	4.30858	-0.0156006	0.251748	-0.0619692	0.950587	0.994967	ENSTGUG00000000769	24
758	19731.1	-0.0752857	0.165152	-0.455858	0.648492	0.953996	ENSTGUG00000000770	13
759	412.699	-0.571544	0.155096	-3.68509	0.000228619	0.00623277	ENSTGUG00000000771	23
760	165.487	-0.0258681	0.189065	-0.136821	0.891172	0.990318	ENSTGUG00000000772	Z
761	427.536	-0.13999	0.181478	-0.771385	0.440479	0.874916	ENSTGUG00000000773	24
762	0.488108	0.0180349	0.0867901	0.207799	0.835386	NA	ENSTGUG00000000774	Z
763	494.916	0.0377292	0.161585	0.233495	0.815377	0.983491	ENSTGUG00000000775	28
764	628.587	-0.21063	0.261495	-0.805486	0.420539	0.863106	ENSTGUG00000000776	13
765	1063.65	-0.297401	0.17472	-1.70215	0.0887267	0.456065	ENSTGUG00000000777	23
766	227.764	0.127355	0.18345	0.694219	0.487545	0.899667	ENSTGUG00000000778	24
767	42.694	-0.291171	0.283965	-1.02538	0.305186	0.783864	ENSTGUG00000000779	24
768	290.265	-0.532096	0.237252	-2.24274	0.0249135	0.217723	ENSTGUG00000000780	24
769	21.7742	0.503314	0.298306	1.68724	0.0915573	0.462486	ENSTGUG00000000781	28
770	802.994	0.27808	0.185991	1.49513	0.134881	0.56542	ENSTGUG00000000782	13
771	78.0216	0.208304	0.29798	0.699053	0.484519	0.89854	ENSTGUG00000000783	2
772	189.849	-0.129803	0.180654	-0.71852	0.472437	0.891044	ENSTGUG00000000784	24
773	4.37375	-0.267768	0.247725	-1.0809	0.279739	0.762796	ENSTGUG00000000785	Z
774	122.016	-0.163477	0.257215	-0.635567	0.525059	0.914189	ENSTGUG00000000786	28
775	0	NA	NA	NA	NA	NA	ENSTGUG00000000787	28
776	1179.01	0.445306	0.203698	2.18611	0.0288075	0.238381	ENSTGUG00000000788	13
777	90.1681	-0.250803	0.242736	-1.03323	0.301495	0.780681	ENSTGUG00000000789	Z
778	104.618	-0.24301	0.253422	-0.958914	0.337602	0.808043	ENSTGUG00000000790	24
779	0.988328	-0.102675	0.131406	-0.781355	0.434594	NA	ENSTGUG00000000792	13
780	50.5836	0.0377001	0.279948	0.134668	0.892874	0.991138	ENSTGUG00000000793	Z
781	0.331087	0.0562119	0.0820924	0.68474	0.493508	NA	ENSTGUG00000000794	13
782	2.99689	0.254679	0.217986	1.16833	0.242674	NA	ENSTGUG00000000795	28
783	713.998	0.0252158	0.161321	0.156308	0.87579	0.99024	ENSTGUG00000000796	28
784	2794.12	0.0661813	0.183147	0.361357	0.717833	0.966534	ENSTGUG00000000797	24
785	7.67611	-0.479149	0.267036	-1.79432	0.0727614	0.409285	ENSTGUG00000000798	23
786	2946.17	-0.0897848	0.174237	-0.515302	0.606342	0.940598	ENSTGUG00000000799	13
787	10.3239	0.138907	0.281478	0.493492	0.621665	0.94704	ENSTGUG00000000800	Z
788	83.0704	-0.468119	0.252793	-1.85179	0.0640562	0.384559	ENSTGUG00000000801	23
789	1.46843	-0.104276	0.177315	-0.588083	0.556476	NA	ENSTGUG00000000802	28
790	808.567	0.10256	0.170786	0.600519	0.54816	0.923904	ENSTGUG00000000803	28
791	857.667	-0.163308	0.197641	-0.826284	0.408643	0.857992	ENSTGUG00000000804	24
792	2980.26	-0.000974214	0.161729	-0.00602375	0.995194	0.999416	ENSTGUG00000000805	28
793	474.274	-0.231629	0.168427	-1.37525	0.169054	0.625497	ENSTGUG00000000806	23
794	60.5338	-0.0111725	0.292345	-0.0382169	0.969515	0.995831	ENSTGUG00000000807	23
795	0.851906	-0.0593889	0.104854	-0.566397	0.571124	NA	ENSTGUG00000000808	Z
796	55.6913	-0.00330862	0.272885	-0.0121246	0.990326	0.999007	ENSTGUG00000000809	23
797	103.387	0.00438307	0.227382	0.0192763	0.984621	0.999007	ENSTGUG00000000810	23
798	23.532	0.271003	0.289115	0.937354	0.348577	0.815338	ENSTGUG00000000811	2
799	724.652	-0.118263	0.173953	-0.679856	0.496595	0.903504	ENSTGUG00000000812	23
800	797.184	-0.0354831	0.163554	-0.21695	0.828247	0.98528	ENSTGUG00000000813	28
801	732.61	0.296388	0.198463	1.49342	0.135328	0.565893	ENSTGUG00000000814	24
802	2727.23	-0.262821	0.168611	-1.55874	0.119058	0.532069	ENSTGUG00000000815	24
803	0.164617	-0.0461467	0.0742222	-0.621737	0.534115	NA	ENSTGUG00000000816	13
804	396.181	0.307333	0.169901	1.8089	0.0704672	0.402351	ENSTGUG00000000817	23
805	6359.83	-0.124079	0.175479	-0.707089	0.479511	0.895415	ENSTGUG00000000818	13
806	497.639	0.037007	0.150125	0.246508	0.805289	0.983038	ENSTGUG00000000819	28
807	2045.7	0.206548	0.123553	1.67173	0.0945767	0.471966	ENSTGUG00000000820	2
808	1500.23	0.10006	0.191019	0.523823	0.600402	0.938594	ENSTGUG00000000821	28
809	16.4623	0.0421176	0.298311	0.141187	0.887722	0.990318	ENSTGUG00000000822	23
810	537.853	0.380621	0.185652	2.05018	0.0403466	0.293991	ENSTGUG00000000823	23
811	3157.46	-0.141067	0.115911	-1.21703	0.223591	0.700498	ENSTGUG00000000824	Z
812	1254.74	-0.128043	0.196573	-0.651377	0.514803	0.912173	ENSTGUG00000000825	28
813	4019.56	-0.00315283	0.170991	-0.0184386	0.985289	0.999007	ENSTGUG00000000826	26
814	743.001	-0.149138	0.178774	-0.834225	0.404154	0.854753	ENSTGUG00000000827	24
815	623.453	-0.414398	0.199408	-2.07814	0.0376962	0.281745	ENSTGUG00000000828	28
816	217.696	0.125307	0.22343	0.560836	0.57491	0.930954	ENSTGUG00000000829	28
817	144.427	-0.34295	0.190445	-1.80079	0.0717364	0.407522	ENSTGUG00000000830	Z
818	683.982	-0.380815	0.172896	-2.20257	0.0276253	0.231666	ENSTGUG00000000831	23
819	46.155	0.333845	0.27672	1.20644	0.227649	0.705265	ENSTGUG00000000832	24
820	392.665	0.435653	0.18169	2.39778	0.0164946	0.165232	ENSTGUG00000000833	24
821	968.992	-0.114003	0.155992	-0.730827	0.464885	0.88871	ENSTGUG00000000834	2
822	355.532	0.0790208	0.176752	0.447072	0.654823	0.955823	ENSTGUG00000000835	Z
823	294.115	0.0734809	0.184818	0.397585	0.690936	0.962276	ENSTGUG00000000836	Z
824	175.197	-0.345091	0.223676	-1.54281	0.122876	0.540331	ENSTGUG00000000837	28
825	47.7062	-0.177474	0.284651	-0.62348	0.532969	0.918315	ENSTGUG00000000838	2
826	2102.27	0.275532	0.197031	1.39842	0.161988	0.614544	ENSTGUG00000000839	28
827	639.253	-0.0686689	0.201081	-0.341498	0.732729	0.967614	ENSTGUG00000000840	24
828	70.4109	0.206529	0.274862	0.751394	0.452415	0.880472	ENSTGUG00000000841	Z
829	2577.7	0.809932	0.181405	4.46478	8.02e-06	0.000345022	ENSTGUG00000000842	13
830	208.678	-0.132339	0.243722	-0.542992	0.587135	0.933639	ENSTGUG00000000843	23
831	937.588	0.111674	0.147682	0.756183	0.449539	0.879246	ENSTGUG00000000844	23
832	1124.72	-0.121718	0.136244	-0.893385	0.371651	0.832786	ENSTGUG00000000845	13
833	3826.5	0.267079	0.165614	1.61266	0.106819	0.506205	ENSTGUG00000000846	26
834	1153.53	-0.225721	0.173141	-1.30368	0.192342	0.661144	ENSTGUG00000000847	24
835	254.515	-0.0514687	0.275472	-0.186838	0.851788	0.987447	ENSTGUG00000000848	2
836	8.19415	-0.085262	0.2879	-0.296152	0.767114	0.976433	ENSTGUG00000000849	28
837	2709.57	0.172907	0.170332	1.01512	0.310049	0.789781	ENSTGUG00000000850	13
838	657.036	-0.220214	0.147291	-1.4951	0.134889	0.56542	ENSTGUG00000000851	23
839	9679.42	-0.0454323	0.123601	-0.367574	0.713191	0.966185	ENSTGUG00000000852	2
840	67.674	0.272799	0.263443	1.03551	0.300429	0.779624	ENSTGUG00000000853	Z
841	0.156646	0.044864	0.0737946	0.607958	0.543215	NA	ENSTGUG00000000854	24
842	1.70779	-0.24701	0.18077	-1.36643	0.171804	NA	ENSTGUG00000000855	24
843	78.2806	0.0693553	0.246123	0.281791	0.778104	0.97844	ENSTGUG00000000856	23
844	125.365	-0.0735137	0.235637	-0.311978	0.755057	0.974698	ENSTGUG00000000857	28
845	21.4298	-0.609409	0.298444	-2.04196	0.0411557	0.296492	ENSTGUG00000000858	28
846	7365.08	0.542483	0.157433	3.44581	0.000569352	0.0131718	ENSTGUG00000000859	28
847	3.85753	-0.555062	0.241425	-2.29911	0.0214985	0.197696	ENSTGUG00000000860	26
848	0.992626	-0.103074	0.131541	-0.783583	0.433285	NA	ENSTGUG00000000861	13
849	294.354	0.230178	0.251697	0.914502	0.360453	0.826383	ENSTGUG00000000862	26
850	0	NA	NA	NA	NA	NA	ENSTGUG00000000863	26
851	317.313	-0.535019	0.236138	-2.26571	0.0234694	0.210121	ENSTGUG00000000864	13
852	537.408	-0.179654	0.168788	-1.06438	0.287158	0.768845	ENSTGUG00000000865	28
853	1026.51	0.449633	0.140867	3.19191	0.00141338	0.0267369	ENSTGUG00000000866	23
854	1019.72	-0.142548	0.147601	-0.965768	0.33416	0.805613	ENSTGUG00000000867	13
855	0.504007	0.0287519	0.102759	0.279799	0.779631	NA	ENSTGUG00000000868	28
856	535.636	-0.0557397	0.174093	-0.320173	0.748838	0.972933	ENSTGUG00000000869	28
857	63.919	0.127396	0.242735	0.524837	0.599696	0.938473	ENSTGUG00000000870	23
858	982.593	-0.219084	0.208784	-1.04933	0.294026	0.77529	ENSTGUG00000000871	13
859	367.698	0.125395	0.217072	0.577664	0.563491	0.929069	ENSTGUG00000000872	23
860	216.179	0.113522	0.247752	0.458207	0.646804	0.953648	ENSTGUG00000000873	28
861	1847.78	0.0199598	0.155215	0.128594	0.897679	0.991579	ENSTGUG00000000874	28
862	3013.49	-0.0400168	0.168643	-0.237287	0.812434	0.983491	ENSTGUG00000000875	26
863	1226.31	-0.0517868	0.150578	-0.34392	0.730906	0.967457	ENSTGUG00000000876	28
864	93.6651	-0.218883	0.238734	-0.916847	0.359223	0.82535	ENSTGUG00000000877	28
865	2144.26	0.00617061	0.16251	0.0379707	0.969711	0.995831	ENSTGUG00000000878	28
866	5.58436	-0.27753	0.257742	-1.07677	0.281581	0.764371	ENSTGUG00000000879	23
867	2077.94	-0.166917	0.181794	-0.918169	0.35853	0.824513	ENSTGUG00000000880	23
868	90.218	-0.0809597	0.286326	-0.282753	0.777366	0.978241	ENSTGUG00000000881	Z
869	2092.29	-0.603271	0.199914	-3.01765	0.0025474	0.0408524	ENSTGUG00000000882	13
870	1015.85	-0.0428999	0.215351	-0.199209	0.8421	0.987447	ENSTGUG00000000883	26
871	16170.2	0.0265926	0.142069	0.187181	0.851519	0.987447	ENSTGUG00000000884	28
872	21.33	1.27824	0.296586	4.30984	1.63e-05	0.000658412	ENSTGUG00000000885	13
873	21.7723	-0.356821	0.29474	-1.21063	0.226038	0.703305	ENSTGUG00000000886	26
874	9402.7	-0.279862	0.188311	-1.48617	0.137235	0.569417	ENSTGUG00000000887	13
875	190.841	-0.701832	0.199529	-3.51744	0.000435734	0.0106475	ENSTGUG00000000888	Z
876	379.895	0.143462	0.169408	0.846843	0.397082	0.848786	ENSTGUG00000000889	2
877	1102.8	-0.154957	0.168123	-0.921691	0.35669	0.823311	ENSTGUG00000000890	23
878	104.308	0.221355	0.215515	1.0271	0.304373	0.783052	ENSTGUG00000000891	26
879	229.358	0.0611604	0.18061	0.338633	0.734886	0.968527	ENSTGUG00000000892	Z
880	292.046	-0.173429	0.20353	-0.852104	0.394157	0.847171	ENSTGUG00000000893	28
881	21.9383	0.143729	0.296358	0.484985	0.627687	0.948265	ENSTGUG00000000894	Z
882	1488.86	-0.0105209	0.152076	-0.069182	0.944845	0.993786	ENSTGUG00000000895	28
883	2559.55	-0.229755	0.201927	-1.13781	0.2552	0.734637	ENSTGUG00000000896	28
884	663.85	0.0938266	0.236644	0.396489	0.691744	0.962276	ENSTGUG00000000897	26
885	671.796	-0.0727429	0.185911	-0.391278	0.695592	0.962297	ENSTGUG00000000898	28
886	2904.46	-0.100349	0.154979	-0.647505	0.517305	0.913149	ENSTGUG00000000899	23
887	0	NA	NA	NA	NA	NA	ENSTGUG00000000900	Z
888	1160.63	-0.154301	0.143236	-1.07725	0.281367	0.764371	ENSTGUG00000000901	23
889	30.9369	0.167111	0.290588	0.575078	0.565239	0.929527	ENSTGUG00000000902	26
890	3500.98	-0.0215996	0.134099	-0.161073	0.872036	0.99024	ENSTGUG00000000903	Z
891	88.6944	-0.134344	0.256173	-0.524426	0.599982	0.938476	ENSTGUG00000000904	23
892	251.906	-0.321378	0.206376	-1.55724	0.119413	0.532425	ENSTGUG00000000905	28
893	39.5618	0.0491677	0.29787	0.165064	0.868893	0.99024	ENSTGUG00000000906	2
894	4.27492	-0.201337	0.215923	-0.932448	0.351105	0.81799	ENSTGUG00000000907	23
895	1.74516	0.236615	0.176813	1.33822	0.180825	NA	ENSTGUG00000000908	26
896	165.444	-0.575257	0.25657	-2.24211	0.0249544	0.217934	ENSTGUG00000000909	26
897	90.3064	0.211519	0.235083	0.899765	0.368245	0.83031	ENSTGUG00000000910	2
898	697.969	-0.267301	0.18564	-1.43989	0.149899	0.595825	ENSTGUG00000000911	23
899	2.29947	0.0983049	0.198401	0.495487	0.620257	NA	ENSTGUG00000000912	2
900	219.318	0.0964339	0.256734	0.375618	0.707201	0.964777	ENSTGUG00000000913	2
901	1.34505	-0.00342676	0.170606	-0.0200858	0.983975	NA	ENSTGUG00000000914	26
902	1409.28	-0.201944	0.15108	-1.33667	0.181331	0.644648	ENSTGUG00000000915	13
903	1.53332	0.0732817	0.159656	0.458997	0.646236	NA	ENSTGUG00000000916	26
904	803.824	0.177014	0.152643	1.15966	0.246186	0.722764	ENSTGUG00000000917	13
905	0.321556	-0.00244489	0.082034	-0.0298034	0.976224	NA	ENSTGUG00000000918	2
906	346.537	0.0665748	0.167303	0.397929	0.690683	0.962276	ENSTGUG00000000919	2
907	3386.43	-0.023031	0.145058	-0.158771	0.873849	0.99024	ENSTGUG00000000920	28
908	704.305	-0.099657	0.255084	-0.390683	0.696032	0.962297	ENSTGUG00000000921	26
909	642.636	0.0552985	0.190403	0.290429	0.771488	0.977179	ENSTGUG00000000922	28
910	53.9363	-0.0939049	0.273589	-0.343234	0.731422	0.967457	ENSTGUG00000000923	28
911	1473.08	0.0565283	0.129153	0.437685	0.661615	0.957387	ENSTGUG00000000924	2
912	39.528	0.190983	0.296842	0.643382	0.519976	0.913381	ENSTGUG00000000925	26
913	186.978	0.0513769	0.208304	0.246644	0.805184	0.983038	ENSTGUG00000000926	Z
914	374.126	-0.133229	0.194983	-0.683283	0.494428	0.902667	ENSTGUG00000000927	23
915	6064.72	0.127092	0.137457	0.924596	0.355176	0.822242	ENSTGUG00000000928	26
916	63.2139	-0.847392	0.26792	-3.16286	0.00156229	0.0286571	ENSTGUG00000000929	28
917	182.019	0.967998	0.203364	4.75992	1.94e-06	0.000101234	ENSTGUG00000000930	23
918	252.465	0.310521	0.2642	1.17533	0.239864	0.717468	ENSTGUG00000000931	Z
919	151.362	0.0998247	0.199287	0.500908	0.616436	0.944544	ENSTGUG00000000932	2
920	109.698	-0.261684	0.294345	-0.88904	0.373981	0.834115	ENSTGUG00000000933	26
921	80.0661	-0.446606	0.235964	-1.89269	0.0583997	0.363795	ENSTGUG00000000934	23
922	239.436	-0.191387	0.194406	-0.984474	0.324883	0.799838	ENSTGUG00000000935	28
923	3.55212	-0.401502	0.229816	-1.74705	0.0806279	NA	ENSTGUG00000000936	26
924	4.03612	-0.176187	0.228805	-0.770033	0.441281	0.874999	ENSTGUG00000000937	26
925	2285.24	0.10362	0.176489	0.587118	0.557124	0.926154	ENSTGUG00000000938	28
926	1311.55	0.218668	0.209347	1.04452	0.296244	0.777211	ENSTGUG00000000939	26
927	231.755	-0.443154	0.214806	-2.06304	0.0391084	0.288316	ENSTGUG00000000940	23
928	0	NA	NA	NA	NA	NA	ENSTGUG00000000941	13
929	77.8574	0.356157	0.286172	1.24455	0.213296	0.686655	ENSTGUG00000000942	13
930	652.138	-0.239576	0.17054	-1.40481	0.160079	0.611129	ENSTGUG00000000943	23
931	12.496	0.107209	0.298067	0.359681	0.719086	0.967206	ENSTGUG00000000944	26
932	172.279	0.82392	0.224548	3.66924	0.000243271	0.00651722	ENSTGUG00000000945	23
933	10.8122	-0.345787	0.294675	-1.17345	0.240616	0.717666	ENSTGUG00000000946	28
934	31.6855	0.460619	0.293492	1.56944	0.116545	0.527507	ENSTGUG00000000947	2
935	235.01	-0.0915177	0.177271	-0.516258	0.605674	0.940533	ENSTGUG00000000948	Z
936	0.677264	-0.136011	0.124169	-1.09538	0.273351	NA	ENSTGUG00000000949	Z
937	138.531	0.756553	0.208826	3.62288	0.00029134	0.00759999	ENSTGUG00000000950	23
938	579.715	-0.0853785	0.166414	-0.51305	0.607917	0.941641	ENSTGUG00000000951	23
939	8.57629	0.0446301	0.285778	0.156171	0.875898	0.99024	ENSTGUG00000000952	26
940	51.1727	0.162664	0.282574	0.575652	0.564851	0.929527	ENSTGUG00000000953	Z
941	45.6777	-0.0612753	0.286029	-0.214227	0.83037	0.985525	ENSTGUG00000000954	26
942	27.5533	-1.25961	0.295423	-4.26376	2.01e-05	0.000791756	ENSTGUG00000000955	23
943	35.2655	-0.0370768	0.270192	-0.137224	0.890854	0.990318	ENSTGUG00000000956	Z
944	106.829	0.287382	0.25726	1.11709	0.263958	0.746332	ENSTGUG00000000957	23
945	19.5497	0.0973817	0.296645	0.328277	0.742702	0.970904	ENSTGUG00000000958	26
946	124.296	0.424719	0.22674	1.87315	0.0610471	0.374415	ENSTGUG00000000959	26
947	49.2212	-0.0882744	0.291903	-0.30241	0.76234	0.975509	ENSTGUG00000000960	Z
948	99.3767	-0.0786231	0.273607	-0.287358	0.773838	0.977435	ENSTGUG00000000961	Z
949	2.34939	0.0988239	0.19832	0.498305	0.618269	NA	ENSTGUG00000000962	26
950	48.9977	0.210892	0.267276	0.78904	0.430088	0.868196	ENSTGUG00000000963	Z
951	1.18354	-0.164576	0.157557	-1.04455	0.296231	NA	ENSTGUG00000000964	26
952	187.92	-0.603082	0.213427	-2.82571	0.00471753	0.065724	ENSTGUG00000000965	13
953	215.603	0.0281298	0.215472	0.13055	0.896131	0.991579	ENSTGUG00000000966	23
954	2418.28	-0.105817	0.149462	-0.707984	0.478955	0.894843	ENSTGUG00000000967	26
955	228.371	0.0308638	0.208433	0.148076	0.882283	0.99024	ENSTGUG00000000968	2
956	59.8706	1.18299	0.274198	4.31437	1.6e-05	0.000648817	ENSTGUG00000000969	23
957	969.339	-0.0826881	0.177455	-0.465966	0.64124	0.951729	ENSTGUG00000000970	Z
958	496.572	0.08503	0.219195	0.387919	0.698076	0.962297	ENSTGUG00000000971	23
959	1635.37	0.017047	0.248121	0.0687044	0.945225	0.993786	ENSTGUG00000000972	26
960	1288.78	-0.131212	0.184252	-0.712136	0.476381	0.894297	ENSTGUG00000000973	23
961	33.0078	-0.117513	0.275869	-0.425974	0.670127	0.960193	ENSTGUG00000000974	Z
962	659.041	-0.181813	0.165527	-1.09839	0.272035	0.754896	ENSTGUG00000000975	13
963	1059.95	0.0252762	0.229268	0.110247	0.912213	0.991841	ENSTGUG00000000976	23
964	46.545	0.135051	0.257539	0.52439	0.600007	0.938476	ENSTGUG00000000977	23
965	42.9836	0.169661	0.262332	0.646742	0.517799	0.913149	ENSTGUG00000000978	23
966	586.414	0.0839978	0.206977	0.405832	0.684866	0.961371	ENSTGUG00000000979	28
967	5336.62	0.133211	0.166267	0.801184	0.423025	0.863397	ENSTGUG00000000980	23
968	1445.08	0.0155167	0.203111	0.0763951	0.939105	0.993464	ENSTGUG00000000981	28
969	3.49486	0.0506499	0.206945	0.244751	0.806649	NA	ENSTGUG00000000982	13
970	55.3511	-0.25815	0.279728	-0.922864	0.356078	0.82282	ENSTGUG00000000983	13
971	0.492074	-0.0327116	0.102219	-0.320014	0.748958	NA	ENSTGUG00000000984	23
972	921.642	0.105561	0.186426	0.566236	0.571233	0.930244	ENSTGUG00000000985	Z
973	188.307	0.10349	0.185325	0.558426	0.576554	0.931024	ENSTGUG00000000986	23
974	453.434	-0.149849	0.201371	-0.744141	0.456791	0.883911	ENSTGUG00000000987	28	upTimor
975	144.985	0.192167	0.219641	0.874913	0.381621	0.838189	ENSTGUG00000000988	26
976	366.142	0.316784	0.164793	1.92231	0.0545662	0.350433	ENSTGUG00000000989	Z
977	1484.6	-0.416845	0.175644	-2.37323	0.0176331	0.172534	ENSTGUG00000000990	23
978	23.3899	0.462785	0.292867	1.58019	0.114064	0.522206	ENSTGUG00000000991	28
979	293.657	-0.0796478	0.224464	-0.354835	0.722713	0.967287	ENSTGUG00000000992	23
980	8.94443	-0.108813	0.283021	-0.384469	0.700631	0.962297	ENSTGUG00000000993	26
981	555.4	-0.213884	0.203971	-1.0486	0.294362	0.775447	ENSTGUG00000000994	28
982	460.787	-0.0146493	0.211857	-0.0691473	0.944872	0.993786	ENSTGUG00000000995	2
983	226.135	0.0236437	0.19288	0.122583	0.902438	0.991579	ENSTGUG00000000996	23
984	1337.54	-0.0951616	0.134241	-0.708885	0.478396	0.894802	ENSTGUG00000000997	23
985	908.198	-0.105536	0.250139	-0.421909	0.673091	0.960698	ENSTGUG00000000998	2
986	1927.23	-0.476015	0.171258	-2.77953	0.00544384	0.0731315	ENSTGUG00000000999	Z
987	350.113	-0.149073	0.19517	-0.763813	0.444979	0.876638	ENSTGUG00000001000	28
988	3.81896	0.126549	0.245704	0.515044	0.606522	NA	ENSTGUG00000001001	23
989	174.069	0.299435	0.214647	1.39501	0.163012	0.616714	ENSTGUG00000001002	23
990	2060.44	0.233958	0.133966	1.7464	0.0807416	0.433179	ENSTGUG00000001003	Z
991	21632.8	0.0349053	0.17276	0.202045	0.839882	0.987447	ENSTGUG00000001004	28
992	282.592	0.093908	0.194287	0.483348	0.628849	0.948265	ENSTGUG00000001005	26
993	3548.66	-0.115008	0.195889	-0.587108	0.557131	0.926154	ENSTGUG00000001006	Z
994	29.1619	0.284373	0.284215	1.00056	0.317041	0.794669	ENSTGUG00000001008	Z
995	281.321	0.127894	0.164173	0.77902	0.435968	0.871786	ENSTGUG00000001009	13
996	3183.98	0.111647	0.200291	0.557422	0.577239	0.931024	ENSTGUG00000001010	28
997	362.811	-0.203232	0.242945	-0.836535	0.402854	0.85368	ENSTGUG00000001011	2
998	1544.85	0.228085	0.140002	1.62916	0.103279	0.494998	ENSTGUG00000001012	26
999	755.997	0.065339	0.291619	0.224056	0.822714	0.984023	ENSTGUG00000001013	13
1000	134.327	0.124378	0.256983	0.483993	0.628391	0.948265	ENSTGUG00000001014	28
1001	1276.6	0.0533412	0.160045	0.33329	0.738916	0.969326	ENSTGUG00000001015	Z
1002	1987.8	-0.204435	0.152731	-1.33853	0.180724	0.643286	ENSTGUG00000001016	28
1003	135.379	0.0157383	0.288527	0.0545472	0.956499	0.994967	ENSTGUG00000001017	26
1004	14.2209	0.166879	0.298062	0.55988	0.575562	0.930954	ENSTGUG00000001018	28
1005	1717.04	-0.0233574	0.134685	-0.173423	0.862319	0.989574	ENSTGUG00000001019	Z
1006	96.1311	0.25005	0.287582	0.86949	0.384579	0.840657	ENSTGUG00000001020	2
1007	137.378	-0.223027	0.208453	-1.06992	0.284657	0.767368	ENSTGUG00000001021	28
1008	1360.21	0.510066	0.18525	2.7534	0.00589806	0.0778051	ENSTGUG00000001022	13
1009	118.925	0.258919	0.211583	1.22372	0.221057	0.69805	ENSTGUG00000001023	28
1010	2198.77	0.0411722	0.155105	0.265448	0.790664	0.981404	ENSTGUG00000001024	23
1011	66.6228	0.13364	0.277625	0.48137	0.630254	0.948367	ENSTGUG00000001025	28
1012	149.004	0.0988147	0.225611	0.437988	0.661395	0.957387	ENSTGUG00000001026	2
1013	281.557	-0.123027	0.176432	-0.697306	0.485611	0.89894	ENSTGUG00000001027	28
1014	161.572	-0.0959615	0.194902	-0.492358	0.622466	0.947359	ENSTGUG00000001028	2
1015	2796.45	0.23273	0.19932	1.16762	0.242962	0.71889	ENSTGUG00000001029	Z
1016	4.06909	-0.116091	0.224405	-0.517329	0.604926	0.940501	ENSTGUG00000001030	28
1017	448.736	0.0320224	0.176926	0.180993	0.856373	0.987837	ENSTGUG00000001031	28
1018	507.674	-0.149103	0.158386	-0.941388	0.346506	0.813531	ENSTGUG00000001032	23
1019	761.005	0.282152	0.149509	1.88719	0.0591343	0.366232	ENSTGUG00000001033	13
1020	967.592	-0.0947929	0.1784	-0.53135	0.595176	0.937121	ENSTGUG00000001034	26
1021	56.6746	-0.157533	0.266936	-0.590154	0.555088	0.925336	ENSTGUG00000001035	Z
1022	14.2093	0.170729	0.298255	0.572427	0.567033	0.930213	ENSTGUG00000001036	Z
1023	4.4751	0.335016	0.255545	1.31098	0.189863	0.657273	ENSTGUG00000001037	23
1024	2.06382	-0.19819	0.159032	-1.24623	0.21268	NA	ENSTGUG00000001038	23
1025	2.00793	0.101582	0.188741	0.538209	0.590433	NA	ENSTGUG00000001039	23
1026	1555.97	-0.0138029	0.199213	-0.069287	0.944761	0.993786	ENSTGUG00000001040	23
1027	198.982	0.249482	0.182203	1.36926	0.170919	0.627399	ENSTGUG00000001041	23
1028	4.58047	0.191306	0.258352	0.740486	0.459005	0.884755	ENSTGUG00000001042	26
1029	2296.34	-0.00671953	0.175478	-0.0382926	NA	NA	ENSTGUG00000001043	28
1030	3.20139	0.18179	0.203011	0.895469	0.370537	NA	ENSTGUG00000001044	13
1031	2.85918	-0.473525	0.21046	-2.24995	0.0244522	NA	ENSTGUG00000001045	2
1032	565.632	-0.0490926	0.25008	-0.196307	0.84437	0.987447	ENSTGUG00000001046	2
1033	45.7674	-0.223201	0.262982	-0.848728	0.396033	0.84851	ENSTGUG00000001047	23
1034	419.234	-0.169781	0.168163	-1.00962	0.312678	0.791418	ENSTGUG00000001048	2
1035	29.786	0.202783	0.298442	0.679472	0.496839	0.903504	ENSTGUG00000001049	13
1036	1001.66	0.325191	0.165769	1.96171	0.0497959	0.330011	ENSTGUG00000001050	23
1037	209.55	-0.0672143	0.182471	-0.368355	0.712608	0.966079	ENSTGUG00000001051	28
1038	564.29	-0.116351	0.168651	-0.689891	0.490263	0.901192	ENSTGUG00000001052	26
1039	38.6137	0.305066	0.297946	1.0239	0.305884	0.784687	ENSTGUG00000001053	28
1040	1889.56	0.0731251	0.267187	0.273685	0.784327	0.980726	ENSTGUG00000001054	13
1041	3.94532	0.338915	0.238568	1.42062	0.155426	0.603906	ENSTGUG00000001055	2
1042	0	NA	NA	NA	NA	NA	ENSTGUG00000001056	23
1043	1781.36	-0.158922	0.172941	-0.918937	0.358128	0.824475	ENSTGUG00000001057	28
1044	2.3267	-0.20794	0.191007	-1.08865	0.276309	NA	ENSTGUG00000001058	Z
1045	484.456	-0.0354613	0.221567	-0.160048	0.872844	0.99024	ENSTGUG00000001059	23
1046	137.342	-0.42971	0.238792	-1.79951	0.0719377	0.407754	ENSTGUG00000001060	23
1047	27.1938	-0.0541423	0.295678	-0.183112	0.85471	0.987447	ENSTGUG00000001061	28
1048	363.984	-0.122202	0.175036	-0.698155	0.48508	0.898594	ENSTGUG00000001062	2
1049	1754.75	0.411917	0.218461	1.88554	0.0593569	0.366962	ENSTGUG00000001063	28
1050	354.778	0.0380088	0.193145	0.196789	0.843993	0.987447	ENSTGUG00000001064	28
1051	2.17887	-0.0334904	0.198703	-0.168545	0.866155	NA	ENSTGUG00000001065	Z
1052	388.512	-0.155973	0.271965	-0.573506	0.566302	0.930167	ENSTGUG00000001066	Z
1053	1129.76	0.00876878	0.168103	0.0521632	0.958399	0.995187	ENSTGUG00000001067	28
1054	914.518	-0.0628288	0.218083	-0.288095	0.773274	0.977435	ENSTGUG00000001068	2
1055	11.0721	-0.163158	0.296	-0.55121	0.58149	0.932002	ENSTGUG00000001069	23
1056	8852.87	0.142416	0.150019	0.949323	0.342456	0.809891	ENSTGUG00000001070	23
1057	92.4945	-0.214076	0.217698	-0.983363	0.325429	0.800842	ENSTGUG00000001071	26
1058	481.328	-0.199968	0.192963	-1.0363	0.300061	0.779624	ENSTGUG00000001072	28
1059	12.774	-0.104273	0.288285	-0.3617	0.717576	0.966534	ENSTGUG00000001073	26
1060	167.78	-0.747441	0.255705	-2.92307	0.00346604	0.0524394	ENSTGUG00000001074	13
1061	1813.72	-0.116484	0.180798	-0.644277	0.519396	0.913327	ENSTGUG00000001075	23
1062	45.3304	0.194588	0.258242	0.753511	0.451143	0.880472	ENSTGUG00000001076	Z
1063	103.132	0.153778	0.218902	0.702499	0.482368	0.897358	ENSTGUG00000001077	2
1064	38.8285	0.501152	0.296991	1.68743	0.091521	0.462486	ENSTGUG00000001078	2
1065	0.52445	-0.0619957	0.0856553	-0.723781	0.4692	NA	ENSTGUG00000001079	26
1066	478.008	0.00876132	0.245066	0.0357508	0.971481	0.995831	ENSTGUG00000001080	28
1067	8.70011	-0.00668283	0.290665	-0.0229915	0.981657	0.998607	ENSTGUG00000001081	Z
1068	16.343	-0.287202	0.298443	-0.962334	0.335882	0.807686	ENSTGUG00000001082	13
1069	751.843	-0.347697	0.213037	-1.6321	0.102659	0.493558	ENSTGUG00000001083	23
1070	0.15264	0.0445821	0.0735733	0.605955	0.544545	NA	ENSTGUG00000001084	26
1071	8843.78	-0.182933	0.127875	-1.43057	0.152554	0.599396	ENSTGUG00000001085	13
1072	0	NA	NA	NA	NA	NA	ENSTGUG00000001086	23
1073	1624.92	-0.252221	0.155096	-1.62623	0.103901	0.496952	ENSTGUG00000001087	23
1074	758.36	-0.154334	0.156084	-0.988786	0.322768	0.798821	ENSTGUG00000001088	28
1075	57.3982	-0.280575	0.265908	-1.05516	0.291352	0.773675	ENSTGUG00000001089	Z
1076	792.16	-0.119603	0.183736	-0.650948	0.51508	0.912431	ENSTGUG00000001090	28
1077	183.416	0.25858	0.198559	1.30228	0.192821	0.661765	ENSTGUG00000001091	26
1078	665.115	0.0378284	0.161195	0.234675	0.814461	0.983491	ENSTGUG00000001092	26
1079	293.058	-0.474944	0.182144	-2.60751	0.00912031	0.107806	ENSTGUG00000001093	28
1080	59.169	0.222044	0.285424	0.777945	0.436602	0.871948	ENSTGUG00000001094	2
1081	130.333	0.0474608	0.24811	0.191289	0.848299	0.987447	ENSTGUG00000001095	28
1082	14.8712	0.186267	0.29563	0.630066	0.528651	0.916848	ENSTGUG00000001096	Z
1083	1375.32	-0.291721	0.154623	-1.88666	0.0592057	0.366232	ENSTGUG00000001097	13
1084	36.2172	-0.221022	0.282756	-0.781673	0.434407	0.871194	ENSTGUG00000001098	23
1085	1.00405	-0.0751598	0.157178	-0.478182	0.632521	NA	ENSTGUG00000001099	Z
1086	45.881	-0.0330018	0.29665	-0.111248	0.911419	0.991841	ENSTGUG00000001100	Z
1087	47.4347	-0.273415	0.261165	-1.04691	0.295143	0.776178	ENSTGUG00000001101	2
1088	1173.08	-0.045831	0.153019	-0.299511	0.76455	0.975647	ENSTGUG00000001102	23
1089	557.587	0.93548	0.178645	5.23652	1.64e-07	1.18e-05	ENSTGUG00000001103	Z
1090	112.217	-0.250012	0.237643	-1.05205	0.292778	0.774184	ENSTGUG00000001104	Z
1091	679.343	-0.439709	0.161264	-2.72664	0.00639819	0.0831265	ENSTGUG00000001105	2
1092	512.302	-0.212911	0.219728	-0.968975	0.332558	0.804973	ENSTGUG00000001106	26
1093	46.4752	0.71391	0.279512	2.55413	0.0106454	0.120434	ENSTGUG00000001107	23
1094	84.8068	0.148454	0.281586	0.527206	0.59805	0.937553	ENSTGUG00000001108	13
1095	4.70355	0.156985	0.259971	0.603858	0.545938	0.923411	ENSTGUG00000001109	26
1096	144.493	3.75861	0.245759	15.2939	8.39e-53	1.46e-49	ENSTGUG00000001110	2
1097	0	NA	NA	NA	NA	NA	ENSTGUG00000001111	2
1098	190.455	0.0774803	0.255921	0.302751	0.762079	0.975417	ENSTGUG00000001112	26
1099	22.4501	-0.00165237	0.298214	-0.00554089	0.995579	0.999416	ENSTGUG00000001113	2
1100	1311.66	-0.292901	0.1853	-1.58068	0.113951	0.522138	ENSTGUG00000001114	2
1101	3.13848	0.0149402	0.232023	0.0643914	0.948659	NA	ENSTGUG00000001115	Z
1102	1090	-0.234833	0.153572	-1.52914	0.12623	0.547633	ENSTGUG00000001116	Z
1103	3822.69	0.125406	0.152482	0.822429	0.410833	0.859238	ENSTGUG00000001117	23
1104	42.193	-0.20562	0.281746	-0.729807	0.465508	0.888803	ENSTGUG00000001118	26
1105	81.6485	0.478264	0.29764	1.60685	0.108087	0.508577	ENSTGUG00000001119	13
1106	309.851	-0.00697935	0.214394	-0.0325538	0.97403	0.995949	ENSTGUG00000001120	26
1107	1669.16	0.103669	0.140083	0.740056	0.459266	0.884928	ENSTGUG00000001121	Z
1108	84.2973	0.995918	0.249307	3.99475	6.48e-05	0.00215941	ENSTGUG00000001122	26
1109	3.88638	0.109641	0.223137	0.491359	0.623173	0.947359	ENSTGUG00000001123	2
1110	9966.23	-0.0786421	0.13783	-0.570573	0.568289	0.930213	ENSTGUG00000001124	23
1111	4594.91	0.225418	0.129181	1.74498	0.0809885	0.433695	ENSTGUG00000001125	Z
1112	1123.4	0.273339	0.167741	1.62953	0.1032	0.494963	ENSTGUG00000001126	23
1113	232.071	-0.294376	0.246563	-1.19392	0.232509	0.71176	ENSTGUG00000001127	2
1114	41.1959	0.645089	0.271851	2.37295	0.0176468	0.172547	ENSTGUG00000001128	13
1115	0	NA	NA	NA	NA	NA	ENSTGUG00000001129	23
1116	4.97486	-0.449741	0.229456	-1.96003	0.0499926	0.330998	ENSTGUG00000001130	23
1117	141.555	0.131627	0.236677	0.556145	0.578111	0.931934	ENSTGUG00000001131	23
1118	36.4547	-0.201529	0.282795	-0.712635	0.476072	0.894297	ENSTGUG00000001132	23
1119	5015.18	0.183386	0.147672	1.24185	0.214292	0.687315	ENSTGUG00000001133	2
1120	2056.42	0.0354865	0.171856	0.206489	0.836409	0.987218	ENSTGUG00000001134	26
1121	2448.33	0.00421963	0.142251	0.0296633	0.976336	0.996434	ENSTGUG00000001135	23
1122	249.927	0.354325	0.194994	1.81711	0.0692001	0.400228	ENSTGUG00000001136	2
1123	291.3	-0.0826301	0.230118	-0.359077	0.719537	0.967287	ENSTGUG00000001137	Z
1124	18.0928	0.0872058	0.295882	0.294732	0.768199	0.976538	ENSTGUG00000001138	13
1125	20.3427	-0.164452	0.29838	-0.551151	0.58153	0.932002	ENSTGUG00000001139	2
1126	42.9198	-0.346377	0.266915	-1.2977	0.19439	0.663426	ENSTGUG00000001140	2
1127	215.646	0.0565885	0.223349	0.253363	0.799987	0.981732	ENSTGUG00000001141	26
1128	18.3624	-0.668855	0.296979	-2.2522	0.0243098	0.214483	ENSTGUG00000001142	26
1129	1.29302	0.174644	0.161606	1.08068	0.279841	NA	ENSTGUG00000001143	Z
1130	8.38766	0.114259	0.284369	0.401798	0.687833	0.962059	ENSTGUG00000001144	23
1131	43.2587	-0.209394	0.262653	-0.797225	0.42532	0.865045	ENSTGUG00000001145	Z
1132	397.198	0.229403	0.167354	1.37077	0.170448	0.627126	ENSTGUG00000001146	23
1133	0	NA	NA	NA	NA	NA	ENSTGUG00000001147	2
1134	1331.19	0.0406343	0.290332	0.139958	0.888693	0.990318	ENSTGUG00000001148	2
1135	343.432	0.0407511	0.252332	0.161498	0.871701	0.99024	ENSTGUG00000001149	23
1136	19.2988	-0.444713	0.29841	-1.49027	0.136152	0.567293	ENSTGUG00000001150	13
1137	430.765	-0.200405	0.150162	-1.33459	0.182009	0.64607	ENSTGUG00000001151	Z
1138	43.5005	0.153678	0.275619	0.557574	0.577136	0.931024	ENSTGUG00000001152	Z
1139	113.033	0.127836	0.231127	0.553099	0.580195	0.932002	ENSTGUG00000001153	23
1140	4111.18	-0.0529596	0.120978	-0.437762	0.661558	0.957387	ENSTGUG00000001154	Z
1141	2783.79	0.179093	0.15628	1.14598	0.251805	0.729244	ENSTGUG00000001155	13
1142	45.646	0.784376	0.280997	2.7914	0.00524805	0.0711198	ENSTGUG00000001156	2
1143	1.66682	-0.187079	0.182066	-1.02754	0.304168	NA	ENSTGUG00000001157	23
1144	89.2893	0.0679727	0.222163	0.305958	0.759637	0.975185	ENSTGUG00000001158	13
1145	0.156646	0.044864	0.0737946	0.607958	0.543215	NA	ENSTGUG00000001159	23
1146	2.62465	0.105132	0.220247	0.477335	0.633124	NA	ENSTGUG00000001160	23
1147	45.6381	0.357743	0.295537	1.21048	0.226094	0.703305	ENSTGUG00000001161	2
1148	95.992	-0.606022	0.242074	-2.50346	0.0122985	0.134222	ENSTGUG00000001162	13
1149	50.9448	-0.604683	0.258178	-2.34211	0.0191749	0.182579	ENSTGUG00000001163	2
1150	197.307	-0.429226	0.207748	-2.06609	0.03882	0.287103	ENSTGUG00000001164	2
1151	1167.51	0.173845	0.138598	1.25431	0.20973	0.682924	ENSTGUG00000001165	Z
1152	139.574	-0.1834	0.201933	-0.90822	0.363762	0.827511	ENSTGUG00000001166	2
1153	1861.36	-0.111581	0.172896	-0.645367	0.518689	0.91324	ENSTGUG00000001167	2
1154	2369.85	-0.00436167	0.120901	-0.0360765	0.971221	0.995831	ENSTGUG00000001168	13
1155	906.428	-0.0129211	0.143404	-0.090103	0.928205	0.99261	ENSTGUG00000001169	Z
1156	162.57	0.344068	0.188077	1.82939	0.0673405	0.395811	ENSTGUG00000001170	13
1157	0.974281	-0.00771346	0.154888	-0.0498003	0.960282	NA	ENSTGUG00000001171	13
1158	416.158	-0.0270873	0.204958	-0.13216	0.894858	0.991579	ENSTGUG00000001172	2
1159	208.991	0.381374	0.190674	2.00014	0.0454853	0.313252	ENSTGUG00000001173	13
1160	427.044	0.0499328	0.215513	0.231692	0.816777	0.983925	ENSTGUG00000001174	26
1161	8.70422	0.184365	0.210562	0.875586	0.381255	0.837921	ENSTGUG00000001175	13
1162	64.7547	-0.0874529	0.27238	-0.32107	0.748158	0.972778	ENSTGUG00000001176	23
1163	713.639	0.402605	0.257156	1.5656	0.117441	0.529132	ENSTGUG00000001177	13
1164	869.132	-0.118506	0.138702	-0.85439	0.392889	0.846311	ENSTGUG00000001178	23
1165	179.461	-0.14077	0.208796	-0.674201	0.500184	0.904985	ENSTGUG00000001179	2
1166	5.49442	0.160025	0.263697	0.606849	0.543951	0.922739	ENSTGUG00000001180	2
1167	55.5724	0.842449	0.267277	3.15197	0.00162173	0.0293984	ENSTGUG00000001181	2
1168	63.9186	1.35488	0.257594	5.25975	1.44e-07	1.06e-05	ENSTGUG00000001182	2
1169	0	NA	NA	NA	NA	NA	ENSTGUG00000001183	Z
1170	63.1179	-0.725861	0.259304	-2.79926	0.00512195	0.0697508	ENSTGUG00000001184	Z
1171	925.992	0.0958724	0.173672	0.55203	0.580928	0.932002	ENSTGUG00000001185	Z
1172	513.538	-0.134857	0.167927	-0.80307	0.421934	0.863397	ENSTGUG00000001186	13
1173	579.033	-0.208409	0.149765	-1.39158	0.164051	0.619322	ENSTGUG00000001187	23
1174	1.66475	-0.145109	0.193354	-0.750479	0.452966	NA	ENSTGUG00000001188	23
1175	14.8394	0.383851	0.298237	1.28707	0.198071	0.668554	ENSTGUG00000001189	13
1176	720.057	-0.42794	0.196608	-2.17661	0.0295095	0.24107	ENSTGUG00000001190	23
1177	524.442	-0.126812	0.238633	-0.53141	NA	NA	ENSTGUG00000001191	2
1178	0.494476	-0.0230596	0.0873163	-0.264092	0.791709	NA	ENSTGUG00000001192	13
1179	2.93348	0.0412983	0.216888	0.190413	0.848986	NA	ENSTGUG00000001193	13
1180	319.459	0.097361	0.201845	0.482355	0.629554	0.948265	ENSTGUG00000001194	13
1181	559.55	0.355993	0.195817	1.81799	0.0690664	0.400204	ENSTGUG00000001195	23
1182	3.2695	-0.0150811	0.239354	-0.0630075	0.949761	NA	ENSTGUG00000001196	26
1183	132.041	-0.2736	0.228505	-1.19735	0.231172	0.709382	ENSTGUG00000001197	23
1184	976.548	0.0684023	0.187068	0.365656	0.714622	0.966314	ENSTGUG00000001198	23
1185	103.321	0.079398	0.223393	0.355419	0.722276	0.967287	ENSTGUG00000001199	2
1186	6739.73	0.0224315	0.191961	0.116854	0.906975	0.991579	ENSTGUG00000001200	26
1187	1160.06	-0.056348	0.174533	-0.32285	0.746809	0.97222	ENSTGUG00000001201	23
1188	1934.22	-0.116396	0.198831	-0.585402	0.558277	0.926733	ENSTGUG00000001202	26
1189	382.738	0.0449371	0.219811	0.204435	0.838013	0.987299	ENSTGUG00000001203	2
1190	126.854	0.106614	0.297333	0.358569	0.719918	0.967287	ENSTGUG00000001204	13
1191	865.11	-0.256441	0.166244	-1.54255	0.122939	0.540419	ENSTGUG00000001205	23
1192	54.727	-0.283207	0.29506	-0.959826	0.337143	0.808043	ENSTGUG00000001206	26
1193	31.5289	0.0498565	0.29501	0.169	0.865797	0.989832	ENSTGUG00000001207	13
1194	1287.65	-0.0580804	0.144306	-0.40248	0.687331	0.961901	ENSTGUG00000001208	2
1195	355.098	0.293445	0.166949	1.75769	0.0788002	0.427483	ENSTGUG00000001209	2
1196	3752.06	-0.0760434	0.147295	-0.516265	0.60567	0.940533	ENSTGUG00000001210	23
1197	434.177	-0.0463281	0.276011	-0.167849	0.866702	0.989842	ENSTGUG00000001211	2
1198	1831.97	-0.0319131	0.156818	-0.203503	0.838742	0.987299	ENSTGUG00000001212	26
1199	1952.98	-0.184724	0.170255	-1.08498	0.277929	0.760887	ENSTGUG00000001213	23
1200	27.6049	-0.0195128	0.294812	-0.0661874	0.947229	0.994252	ENSTGUG00000001214	13
1201	134.057	0.928432	0.230539	4.02722	5.64e-05	0.00192044	ENSTGUG00000001215	26
1202	64.3394	0.511941	0.278741	1.83662	0.0662658	0.393076	ENSTGUG00000001216	13
1203	3.29493	0.0460654	0.234106	0.196771	0.844007	NA	ENSTGUG00000001217	2
1204	4682.94	0.010847	0.158769	0.0683192	0.945532	0.993786	ENSTGUG00000001218	23
1205	13.2178	0.159322	0.288827	0.551618	0.58121	0.932002	ENSTGUG00000001219	2
1206	38.764	0.766193	0.286909	2.6705	0.00757375	0.0943597	ENSTGUG00000001220	2
1207	44.4037	0.220345	0.281858	0.781759	0.434356	0.871194	ENSTGUG00000001221	2
1208	60.8233	0.627999	0.285453	2.20001	0.0278064	0.232624	ENSTGUG00000001222	26
1209	1038.26	-0.142604	0.131883	-1.08129	0.279568	0.762787	ENSTGUG00000001223	Z
1210	305.597	0.39384	0.217335	1.81214	0.0699651	0.401436	ENSTGUG00000001224	2
1211	331.496	-0.12677	0.162895	-0.778233	0.436432	0.871948	ENSTGUG00000001225	23
1212	3.06662	-0.0565597	0.22111	-0.255799	0.798106	NA	ENSTGUG00000001226	2
1213	1.36039	-0.109937	0.155801	-0.70562	0.480424	NA	ENSTGUG00000001227	13
1214	9.05725	0.0733509	0.290861	0.252185	0.800898	0.981987	ENSTGUG00000001228	Z
1215	0.164617	-0.0461467	0.0742222	-0.621737	0.534115	NA	ENSTGUG00000001229	2
1216	0	NA	NA	NA	NA	NA	ENSTGUG00000001230	2
1217	0	NA	NA	NA	NA	NA	ENSTGUG00000001231	2
1218	376.348	0.0266787	0.259274	0.102898	0.918044	0.991841	ENSTGUG00000001232	13
1219	74.6089	0.049291	0.298254	0.165265	0.868735	0.99024	ENSTGUG00000001233	Z
1220	1220.82	-0.165644	0.189976	-0.871918	0.383253	0.840186	ENSTGUG00000001234	26
1221	0	NA	NA	NA	NA	NA	ENSTGUG00000001235	2
1222	110.823	-0.115433	0.239159	-0.482664	0.629334	0.948265	ENSTGUG00000001236	2
1223	1.36858	0.0531748	0.152223	0.349322	0.726847	NA	ENSTGUG00000001237	13
1224	6.37503	-0.420982	0.278703	-1.5105	0.130915	0.557843	ENSTGUG00000001238	Z
1225	19.6135	1.11508	0.298444	3.73631	0.000186743	0.00527739	ENSTGUG00000001239	13
1226	18.4957	0.368263	0.298289	1.23459	0.216984	0.692124	ENSTGUG00000001240	23
1227	145.807	-0.116777	0.244747	-0.477135	0.633266	0.949055	ENSTGUG00000001241	2
1228	2336.18	0.290965	0.144143	2.01859	0.0435299	0.305985	ENSTGUG00000001242	23
1229	94.7936	-0.165939	0.233781	-0.709804	0.477826	0.894802	ENSTGUG00000001243	Z
1230	0	NA	NA	NA	NA	NA	ENSTGUG00000001244	13
1231	1.72821	0.00431282	0.142659	0.0302315	0.975882	NA	ENSTGUG00000001245	13
1232	2682.03	0.0818357	0.148169	0.552312	0.580735	0.932002	ENSTGUG00000001246	13
1233	423.6	0.0181683	0.197718	0.0918902	0.926785	0.992454	ENSTGUG00000001247	2
1234	1716.02	0.130774	0.147484	0.886694	0.375244	0.83471	ENSTGUG00000001248	Z
1235	3666.94	-0.141251	0.176967	-0.798176	0.424768	0.864459	ENSTGUG00000001249	23
1236	8.23437	0.0978782	0.287959	0.339903	0.73393	0.968	ENSTGUG00000001250	Z
1237	1.17056	0.0809318	0.149866	0.540029	0.589177	NA	ENSTGUG00000001251	13
1238	6557.65	0.109065	0.16504	0.660841	0.508714	0.909689	ENSTGUG00000001252	26
1239	1.79121	-0.0336351	0.178173	-0.188777	0.850267	NA	ENSTGUG00000001253	Z
1240	561.599	0.125552	0.155359	0.808143	0.419008	0.8622	ENSTGUG00000001254	Z
1241	67.0411	-0.272191	0.243562	-1.11754	0.263763	0.746332	ENSTGUG00000001255	13
1242	876.491	-0.115926	0.144744	-0.800902	0.423188	0.863397	ENSTGUG00000001256	13
1243	1507.58	-0.131207	0.148114	-0.88585	0.375698	0.834992	ENSTGUG00000001257	26
1244	190.443	0.0849917	0.258308	0.329033	0.742131	0.97068	ENSTGUG00000001258	13
1245	640.684	0.0885675	0.144903	0.611221	0.541053	0.92252	ENSTGUG00000001259	2
1246	870.114	0.22129	0.160383	1.37976	0.16766	0.623375	ENSTGUG00000001260	13
1247	3401.16	0.247569	0.191724	1.29128	0.196607	0.667879	ENSTGUG00000001261	23
1248	71.6564	-0.0818043	0.237483	-0.344465	0.730497	0.967457	ENSTGUG00000001262	Z
1249	9.81619	-0.50612	0.286419	-1.76706	0.0772181	0.42336	ENSTGUG00000001263	2
1250	931.953	-0.0600213	0.167467	-0.358408	0.720038	0.967287	ENSTGUG00000001264	23
1251	512.771	0.274366	0.183844	1.49239	0.135598	0.566313	ENSTGUG00000001265	23
1252	852.353	0.0944915	0.150285	0.62875	0.529513	0.917317	ENSTGUG00000001266	23
1253	3.75167	-0.199546	0.219611	-0.908632	0.363545	NA	ENSTGUG00000001267	Z
1254	601.78	-0.160888	0.164116	-0.980328	0.326924	0.801827	ENSTGUG00000001268	13
1255	363.416	-0.124779	0.169059	-0.738081	0.460465	0.885887	ENSTGUG00000001269	13
1256	15.3559	-0.15041	0.298384	-0.504081	0.614205	0.944111	ENSTGUG00000001270	2
1257	0.331462	-0.00263064	0.0822476	-0.0319844	0.974484	NA	ENSTGUG00000001271	2
1258	0	NA	NA	NA	NA	NA	ENSTGUG00000001272	Z
1259	314.535	0.168433	0.221372	0.760859	0.446741	0.877517	ENSTGUG00000001273	2
1260	191.141	0.0244032	0.285301	0.0855349	0.931836	0.99324	ENSTGUG00000001274	Z
1261	2216.21	0.530134	0.164991	3.21312	0.00131302	0.0253208	ENSTGUG00000001275	Z
1262	639.089	-0.0182746	0.167957	-0.108805	0.913357	0.991841	ENSTGUG00000001276	23
1263	223.713	0.188736	0.168687	1.11886	0.263201	0.745173	ENSTGUG00000001277	Z
1264	1155.11	-0.0478908	0.142357	-0.336413	0.73656	0.968855	ENSTGUG00000001278	26
1265	435.179	-0.160293	0.271867	-0.5896	NA	NA	ENSTGUG00000001279	Z
1266	122.875	0.242485	0.212964	1.13862	0.254862	0.734348	ENSTGUG00000001280	13
1267	1478.32	-0.521972	0.146366	-3.5662	0.000362197	0.00907603	ENSTGUG00000001281	26
1268	988.754	-0.254833	0.16028	-1.58993	0.111851	0.517933	ENSTGUG00000001282	23
1269	10011	-0.0558725	0.166889	-0.334788	0.737785	0.969123	ENSTGUG00000001283	23
1270	173.24	0.206787	0.298141	0.69359	0.487939	0.899863	ENSTGUG00000001284	13
1271	47.6719	0.0507522	0.297841	0.1704	0.864696	0.989805	ENSTGUG00000001285	2
1272	833.558	0.155734	0.149491	1.04176	0.297523	0.77788	ENSTGUG00000001286	13
1273	513.67	0.717206	0.210344	3.40968	0.000650385	0.014609	ENSTGUG00000001287	13
1274	33.0382	-0.625525	0.281904	-2.21893	0.0264917	0.225837	ENSTGUG00000001288	Z
1275	61.4926	-0.204678	0.258829	-0.790785	0.429069	0.867498	ENSTGUG00000001289	Z
1276	755.462	0.261572	0.178349	1.46663	0.142477	0.580769	ENSTGUG00000001290	26
1277	12165.7	0.0896749	0.114168	0.785467	0.43218	0.870085	ENSTGUG00000001291	13
1278	50.901	0.0187529	0.255742	0.0733276	0.941545	0.99373	ENSTGUG00000001292	2
1279	659.378	-0.0656516	0.290294	-0.226155	0.821081	0.983962	ENSTGUG00000001293	23
1280	3059.57	0.00862143	0.151972	0.0567305	0.95476	0.994967	ENSTGUG00000001294	Z
1281	26.7186	0.308375	0.293872	1.04935	0.294015	0.77529	ENSTGUG00000001295	13
1282	35.1053	0.289666	0.287672	1.00693	0.313968	0.792663	ENSTGUG00000001296	2
1283	100.261	0.590833	0.293445	2.01344	0.0440686	0.308214	ENSTGUG00000001297	Z
1284	4973.77	-0.328704	0.179441	-1.83182	0.0669782	0.394652	ENSTGUG00000001298	2
1285	1839.41	-0.0991185	0.169576	-0.584509	0.558878	0.92679	ENSTGUG00000001299	26
1286	4117.54	0.133264	0.127307	1.04679	0.295198	0.776178	ENSTGUG00000001300	13
1287	3.05883	0.121915	0.230042	0.529967	0.596135	NA	ENSTGUG00000001301	Z
1288	155.427	-1.33983	0.198946	-6.73462	1.64e-11	2.26e-09	ENSTGUG00000001302	13
1289	314.638	0.445378	0.214136	2.07988	0.0375362	0.281121	ENSTGUG00000001303	13
1290	900.88	0.152879	0.248101	0.616198	0.537764	0.921063	ENSTGUG00000001304	26
1291	164.295	0.675818	0.220388	3.0665	0.00216582	0.0363251	ENSTGUG00000001305	13
1292	269.685	0.607312	0.176196	3.44681	0.000567252	0.0131718	ENSTGUG00000001306	2
1293	137.143	-0.0275721	0.226337	-0.121818	0.903043	0.991579	ENSTGUG00000001307	Z
1294	0.956111	0.0517437	0.140229	0.368993	0.712133	NA	ENSTGUG00000001308	Z
1295	2200.71	-0.280787	0.196563	-1.42848	0.153153	0.600351	ENSTGUG00000001309	26
1296	11.6561	-0.0128161	0.296162	-0.0432738	0.965483	0.995831	ENSTGUG00000001310	13
1297	4.26572	-0.26974	0.23336	-1.15589	0.247725	0.723606	ENSTGUG00000001311	2
1298	0.64872	-0.00522746	0.124993	-0.0418219	0.966641	NA	ENSTGUG00000001312	Z
1299	540.596	0.619935	0.187116	3.3131	0.00092267	0.0190621	ENSTGUG00000001313	26
1300	167.887	0.0349548	0.189313	0.18464	0.853511	0.987447	ENSTGUG00000001314	Z
1301	97.2605	0.0351766	0.294227	0.119556	0.904835	0.991579	ENSTGUG00000001315	13
1302	78.05	-0.216874	0.245098	-0.884849	0.376238	0.835194	ENSTGUG00000001316	Z
1303	37.5025	0.899363	0.295873	3.0397	0.00236816	0.0386466	ENSTGUG00000001317	26
1304	647.275	-0.0365497	0.181831	-0.201009	0.840691	0.987447	ENSTGUG00000001318	2
1305	61.6612	-2.44519	0.27707	-8.82518	1.09e-18	3.3e-16	ENSTGUG00000001319	26
1306	1242.03	0.38338	0.140279	2.73299	0.0062762	0.0818615	ENSTGUG00000001320	Z
1307	215.236	-0.0574597	0.205506	-0.279601	0.779783	0.97884	ENSTGUG00000001321	13
1308	511.623	-0.318996	0.146133	-2.18291	0.0290422	0.238936	ENSTGUG00000001322	2
1309	49.9577	-0.0778179	0.275337	-0.282628	0.777462	0.978241	ENSTGUG00000001323	23
1310	487.154	0.135978	0.168527	0.806862	0.419746	0.862912	ENSTGUG00000001324	23
1311	2836.12	-0.160842	0.167156	-0.962227	0.335936	0.807686	ENSTGUG00000001325	23
1312	49.1681	0.170664	0.292799	0.582871	0.55998	0.92721	ENSTGUG00000001326	13
1313	174.467	0.373881	0.200257	1.86701	0.0619004	0.377649	ENSTGUG00000001327	2
1314	0.998527	-0.136222	0.149494	-0.911219	0.36218	NA	ENSTGUG00000001328	26
1315	2.85673	-0.388476	0.220248	-1.76381	0.077764	NA	ENSTGUG00000001329	26
1316	6.82873	0.0950266	0.246755	0.385104	0.70016	0.962297	ENSTGUG00000001330	26
1317	2678.7	-0.122261	0.11632	-1.05108	0.293222	0.774628	ENSTGUG00000001331	2
1318	333.258	-0.0779464	0.193225	-0.403398	0.686656	0.961901	ENSTGUG00000001332	23
1319	19.8479	0.0723905	0.296536	0.244121	0.807137	0.983384	ENSTGUG00000001333	2
1320	1.75587	0.0585577	0.16628	0.352162	0.724717	NA	ENSTGUG00000001334	Z
1321	43.1126	0.580786	0.285452	2.03462	0.0418894	0.299598	ENSTGUG00000001335	Z
1322	85.7886	-0.0171104	0.227236	-0.075298	0.939978	0.99371	ENSTGUG00000001336	Z
1323	1944.94	0.0329009	0.162317	0.202695	0.839373	0.987447	ENSTGUG00000001337	23
1324	86.8154	0.0560269	0.227226	0.246569	0.805242	0.983038	ENSTGUG00000001338	Z
1325	1.32895	-0.00113052	0.16778	-0.00673812	0.994624	NA	ENSTGUG00000001339	26
1326	23.5068	-0.142614	0.293179	-0.486441	0.626655	0.947581	ENSTGUG00000001340	Z
1327	261.303	0.0156217	0.224786	0.069496	0.944595	0.993786	ENSTGUG00000001341	23
1328	2447.76	0.0294087	0.175378	0.167687	0.866829	0.989842	ENSTGUG00000001342	23
1329	5.85038	-0.508961	0.264393	-1.92502	0.0542272	0.349062	ENSTGUG00000001343	26
1330	48.3264	-0.156621	0.275398	-0.568709	0.569553	0.930213	ENSTGUG00000001344	Z
1331	993.755	-0.155711	0.163691	-0.951254	0.341476	0.809257	ENSTGUG00000001345	26
1332	0	NA	NA	NA	NA	NA	ENSTGUG00000001346	13
1333	509.389	-0.242075	0.198168	-1.22156	0.221872	0.698498	ENSTGUG00000001347	13
1334	0	NA	NA	NA	NA	NA	ENSTGUG00000001348	Z
1335	357.814	0.328699	0.25205	1.3041	0.192198	0.660812	ENSTGUG00000001349	Z
1336	97.2429	0.282073	0.233094	1.21013	0.22623	0.703305	ENSTGUG00000001350	26
1337	0	NA	NA	NA	NA	NA	ENSTGUG00000001351	23
1338	86.2022	0.0836933	0.293554	0.285104	0.775565	0.978241	ENSTGUG00000001352	2
1339	21.8729	-0.360476	0.293228	-1.22934	0.218946	0.695028	ENSTGUG00000001353	23
1340	747.697	0.512721	0.154932	3.30932	0.000935231	0.0192644	ENSTGUG00000001354	26
1341	195.592	-0.156528	0.242005	-0.646796	0.517764	0.913149	ENSTGUG00000001355	23
1342	477.363	-0.141619	0.174652	-0.810863	0.417444	0.86159	ENSTGUG00000001356	2
1343	0	NA	NA	NA	NA	NA	ENSTGUG00000001357	Z
1344	1.99672	-0.29481	0.189219	-1.55803	0.119225	NA	ENSTGUG00000001358	Z
1345	352.651	-0.0385428	0.170834	-0.225616	0.8215	0.984023	ENSTGUG00000001359	Z
1346	167.031	0.205136	0.233636	0.878015	0.379936	0.83705	ENSTGUG00000001360	Z
1347	317.198	-0.0200492	0.187121	-0.107146	0.914673	0.991841	ENSTGUG00000001361	23
1348	2184.7	0.00634667	0.166732	0.0380651	0.969636	0.995831	ENSTGUG00000001362	23
1349	8345.58	-0.0998222	0.158741	-0.628839	0.529455	0.917317	ENSTGUG00000001363	26
1350	1154.86	-0.166913	0.143745	-1.16117	0.245571	0.722629	ENSTGUG00000001364	Z
1351	66.2932	0.707582	0.278616	2.53963	0.0110969	0.124428	ENSTGUG00000001365	13
1352	351.151	0.0901416	0.156156	0.577254	0.563768	0.929177	ENSTGUG00000001366	2
1353	3751.45	0.27666	0.13763	2.01017	0.0444128	0.309618	ENSTGUG00000001367	2
1354	13.6456	-0.0995945	0.298329	-0.333842	0.738499	0.969207	ENSTGUG00000001368	2
1355	143.508	0.195774	0.226437	0.864587	0.387266	0.842393	ENSTGUG00000001369	13
1356	451.643	-0.215587	0.185966	-1.15928	0.246341	0.722764	ENSTGUG00000001370	2
1357	1406.79	0.598646	0.188405	3.17744	0.0014858	0.0276184	ENSTGUG00000001371	Z
1358	342.699	-0.610095	0.183817	-3.31903	0.000903313	0.0188019	ENSTGUG00000001372	23
1359	85.9767	-0.0642621	0.242281	-0.265237	0.790827	0.981404	ENSTGUG00000001373	23
1360	80.3732	-0.263212	0.235983	-1.11539	0.264685	0.747056	ENSTGUG00000001374	23
1361	67.8581	-0.170716	0.241125	-0.707995	0.478948	0.894843	ENSTGUG00000001375	13
1362	1301.78	0.0864245	0.203248	0.425216	0.670679	0.960193	ENSTGUG00000001376	23
1363	699.056	-0.0705014	0.166712	-0.422894	0.672373	0.960217	ENSTGUG00000001377	13
1364	83.7572	-0.248851	0.247504	-1.00544	0.314685	0.792881	ENSTGUG00000001378	2
1365	748.352	-0.175863	0.186397	-0.943487	0.345432	0.812244	ENSTGUG00000001379	23
1366	3.91451	0.329646	0.235415	1.40028	0.16143	0.614015	ENSTGUG00000001380	26
1367	705.518	-0.0374	0.203752	-0.183557	0.854361	0.987447	ENSTGUG00000001381	26
1368	106.691	0.00237215	0.212518	0.0111621	0.991094	0.999007	ENSTGUG00000001382	Z
1369	17.4999	-0.463479	0.298332	-1.55357	0.120288	0.534324	ENSTGUG00000001383	26
1370	0.931865	0.129344	0.121656	1.06319	0.287696	NA	ENSTGUG00000001384	13
1371	0.329234	-0.0567319	0.082068	-0.691279	0.489391	NA	ENSTGUG00000001385	13
1372	330.879	0.165342	0.288861	0.572392	0.567056	0.930213	ENSTGUG00000001386	13
1373	304.244	-0.094278	0.244971	-0.384853	0.700346	0.962297	ENSTGUG00000001387	2
1374	145.294	-0.48804	0.243018	-2.00825	0.0446171	0.310293	ENSTGUG00000001388	26
1375	480.921	-0.215847	0.176581	-1.22237	0.221567	0.698498	ENSTGUG00000001389	23
1376	5.84463	-0.0372693	0.265562	-0.140341	0.88839	0.990318	ENSTGUG00000001390	2
1377	42.696	-0.0605696	0.288297	-0.210095	0.833594	0.986352	ENSTGUG00000001391	23
1378	1536.08	0.0717579	0.171215	0.419111	0.675135	0.960738	ENSTGUG00000001392	26
1379	106.421	0.0615351	0.259744	0.236907	0.812729	0.983491	ENSTGUG00000001393	23
1380	2346.1	-0.196629	0.145903	-1.34767	0.177766	0.638373	ENSTGUG00000001394	13
1381	1675.82	0.193045	0.142153	1.35801	0.174461	0.631881	ENSTGUG00000001395	23
1382	384.793	-0.185276	0.176411	-1.05025	0.293602	0.774628	ENSTGUG00000001396	2
1383	7.80133	-0.457293	0.262812	-1.74	0.0818591	0.43608	ENSTGUG00000001397	Z
1384	692.38	-0.0106796	0.194887	-0.0547988	0.956299	0.994967	ENSTGUG00000001398	26
1385	226.949	-0.473568	0.235492	-2.01097	0.0443281	0.309562	ENSTGUG00000001399	2
1386	359.554	0.418168	0.18633	2.24423	0.0248174	0.217452	ENSTGUG00000001400	26
1387	111.532	0.0992745	0.29544	0.336022	0.736854	0.968855	ENSTGUG00000001401	Z
1388	146.33	-0.214754	0.259131	-0.828746	0.407248	0.857456	ENSTGUG00000001402	26
1389	144.51	0.672139	0.200335	3.35508	0.000793423	0.0169981	ENSTGUG00000001403	26
1390	151.199	0.555821	0.248893	2.23317	0.0255374	0.221091	ENSTGUG00000001404	Z
1391	0.507681	-0.0197122	0.087933	-0.224173	0.822623	NA	ENSTGUG00000001405	Z
1392	0.174817	-0.046791	0.0747272	-0.626158	0.531211	NA	ENSTGUG00000001406	Z
1393	11.494	0.333071	0.295096	1.12869	0.259031	0.739609	ENSTGUG00000001407	13
1394	143.866	0.162649	0.278124	0.584805	0.558679	0.92679	ENSTGUG00000001408	Z
1395	6.57669	0.116746	0.275545	0.423693	0.67179	0.960193	ENSTGUG00000001409	13
1396	839.536	-0.368128	0.193847	-1.89906	0.0575563	0.361619	ENSTGUG00000001410	13
1397	125.258	0.434445	0.22651	1.91799	0.0551117	0.352338	ENSTGUG00000001411	26
1398	26.1942	0.148264	0.288131	0.514573	0.606852	0.940759	ENSTGUG00000001412	23
1399	4367	0.468682	0.141988	3.30087	0.000963861	0.0196792	ENSTGUG00000001413	2
1400	0	NA	NA	NA	NA	NA	ENSTGUG00000001414	26
1401	2459.7	-0.0429309	0.180763	-0.237499	0.81227	0.983491	ENSTGUG00000001415	26
1402	204.793	0.0232515	0.271563	0.0856209	0.931768	0.99324	ENSTGUG00000001416	Z
1403	371.147	-1.16257	0.165286	-7.03368	2.01e-12	3.12e-10	ENSTGUG00000001417	13
1404	1.66682	-0.187079	0.182066	-1.02754	0.304168	NA	ENSTGUG00000001418	23
1405	6.71224	-0.0107515	0.268636	-0.0400225	0.968075	0.995831	ENSTGUG00000001419	13
1406	421.766	-0.120792	0.170267	-0.709428	0.478059	0.894802	ENSTGUG00000001420	23
1407	577.883	-0.16466	0.250412	-0.657558	0.510822	0.909689	ENSTGUG00000001421	Z
1408	2130.04	-0.132322	0.156659	-0.844651	0.398306	0.850045	ENSTGUG00000001422	26
1409	6.61977	-0.369932	0.243639	-1.51836	0.128923	0.553427	ENSTGUG00000001423	2
1410	7.48277	-0.0318688	0.269726	-0.118152	0.905947	0.991579	ENSTGUG00000001424	2
1411	22.6157	-1.29474	0.295613	-4.37987	1.19e-05	0.000495838	ENSTGUG00000001425	2
1412	910.914	-0.00987586	0.17041	-0.0579535	0.953786	0.994967	ENSTGUG00000001426	26
1413	7.4428	-0.0934322	0.285667	-0.327067	0.743617	0.970943	ENSTGUG00000001427	2
1414	114.603	0.230574	0.224157	1.02862	0.303656	0.782511	ENSTGUG00000001428	13
1415	1.16255	0.100082	0.165742	0.60384	0.54595	NA	ENSTGUG00000001429	2
1416	483.451	-0.34191	0.154431	-2.21401	0.0268283	0.227591	ENSTGUG00000001430	2
1417	492.548	-0.123733	0.175102	-0.706632	0.479795	0.895446	ENSTGUG00000001431	23
1418	50.5034	0.530012	0.295759	1.79204	0.0731266	0.40965	ENSTGUG00000001432	2
1419	333.186	-0.309162	0.164527	-1.8791	0.0602307	0.370388	ENSTGUG00000001433	2
1420	136.135	0.354105	0.274576	1.28964	0.197176	0.668286	ENSTGUG00000001434	2
1421	122.996	-0.159493	0.230195	-0.692859	0.488398	0.899863	ENSTGUG00000001436	23
1422	5154.68	0.144449	0.165979	0.870282	0.384147	0.840402	ENSTGUG00000001437	26
1423	137.479	-0.0233051	0.259529	-0.0897975	0.928448	0.992629	ENSTGUG00000001438	23
1424	1578.95	-0.194497	0.142577	-1.36415	0.172519	0.629748	ENSTGUG00000001439	23
1425	17.3321	0.262693	0.294459	0.892122	0.372328	0.833362	ENSTGUG00000001440	13
1426	1927.23	0.459609	0.137638	3.33927	0.000839992	0.0177766	ENSTGUG00000001441	Z
1427	535.084	-0.109658	0.190746	-0.574889	0.565367	0.929527	ENSTGUG00000001442	2
1428	1534.38	-0.109538	0.132948	-0.823915	0.409988	0.858505	ENSTGUG00000001443	2
1429	1840.18	0.0919349	0.128979	0.712789	0.475977	0.894297	ENSTGUG00000001444	26
1430	626.667	0.0518977	0.153032	0.339131	0.734511	0.968419	ENSTGUG00000001445	23
1431	5822.04	-0.119575	0.144028	-0.830219	0.406415	0.85657	ENSTGUG00000001446	Z
1432	565.919	-0.000876789	0.1494	-0.00586872	0.995317	0.999416	ENSTGUG00000001447	23
1433	231.736	-0.0545914	0.188953	-0.288915	0.772647	0.977435	ENSTGUG00000001448	23
1434	255.2	0.26291	0.218403	1.20379	0.228672	0.706662	ENSTGUG00000001449	23
1435	0	NA	NA	NA	NA	NA	ENSTGUG00000001450	2
1436	4480.45	-0.291958	0.118501	-2.46377	0.0137485	0.146258	ENSTGUG00000001451	2
1437	757.204	0.050383	0.166875	0.30192	0.762713	0.975509	ENSTGUG00000001452	26
1438	1978.52	0.0793089	0.139587	0.56817	0.56992	0.930244	ENSTGUG00000001453	23
1439	522.094	0.321631	0.179397	1.79285	0.0729971	0.409401	ENSTGUG00000001454	26
1440	33.2458	0.22861	0.29401	0.777558	0.43683	0.871948	ENSTGUG00000001455	26
1441	1221.02	0.204657	0.166101	1.23213	0.217902	0.693138	ENSTGUG00000001456	26
1442	610.807	0.376194	0.286829	1.31156	0.189668	0.657221	ENSTGUG00000001457	13
1443	1173.31	-0.114492	0.191094	-0.599142	0.549078	0.923904	ENSTGUG00000001458	Z
1444	262.759	0.134778	0.236701	0.569402	0.569084	0.930213	ENSTGUG00000001459	2
1445	0	NA	NA	NA	NA	NA	ENSTGUG00000001460	26
1446	765.009	-0.0310609	0.263902	-0.117699	0.906306	0.991579	ENSTGUG00000001461	13
1447	3359.83	0.0355028	0.146	0.243171	0.807873	0.983384	ENSTGUG00000001462	26
1448	54.9477	-0.0452579	0.292046	-0.154968	0.876846	0.99024	ENSTGUG00000001463	Z
1449	158.592	0.34242	0.229541	1.49176	0.135762	0.566313	ENSTGUG00000001464	23
1450	241.992	-0.524733	0.184909	-2.83779	0.00454274	0.0641241	ENSTGUG00000001465	26
1451	1889.2	-0.0821294	0.140292	-0.585416	0.558268	0.926733	ENSTGUG00000001466	23
1452	0.329234	-0.0567319	0.082068	-0.691279	0.489391	NA	ENSTGUG00000001467	Z
1453	1296.93	0.202936	0.167845	1.20907	0.226637	0.703614	ENSTGUG00000001469	Z
1454	720.476	0.228262	0.141718	1.61068	0.107249	0.506864	ENSTGUG00000001470	13
1455	153.336	0.143319	0.282978	0.506467	NA	NA	ENSTGUG00000001471	2
1456	130.821	0.349901	0.265892	1.31595	0.18819	0.65464	ENSTGUG00000001472	Z
1457	415.7	0.0369644	0.167036	0.221296	0.824862	0.984029	ENSTGUG00000001473	13
1458	2.82988	-0.0729254	0.204498	-0.356608	0.721386	NA	ENSTGUG00000001474	26
1459	216.399	0.143051	0.22019	0.649669	0.515906	0.913149	ENSTGUG00000001475	2
1460	51.9117	0.123318	0.26733	0.461297	0.644586	0.952928	ENSTGUG00000001476	13
1461	0	NA	NA	NA	NA	NA	ENSTGUG00000001477	26
1462	385.489	0.602612	0.168982	3.56614	0.000362284	0.00907603	ENSTGUG00000001478	2
1463	1126.27	0.0106591	0.189788	0.0561633	0.955212	0.994967	ENSTGUG00000001479	13
1464	3.52203	0.325708	0.227455	1.43197	0.152153	NA	ENSTGUG00000001480	26
1465	235.025	0.00568519	0.193914	0.029318	0.976611	0.996463	ENSTGUG00000001481	23
1466	20.6642	0.0488007	0.295064	0.16539	0.868637	0.99024	ENSTGUG00000001482	Z
1467	1.59315	0.0860775	0.163683	0.52588	0.598972	NA	ENSTGUG00000001483	13
1468	1086.84	-0.171255	0.205624	-0.832856	0.404926	0.854987	ENSTGUG00000001484	13
1469	45.7259	-0.0305532	0.286386	-0.106686	0.915038	0.991841	ENSTGUG00000001485	26
1470	705.839	-0.0861132	0.141785	-0.607351	0.543618	0.922665	ENSTGUG00000001486	Z
1471	0	NA	NA	NA	NA	NA	ENSTGUG00000001487	13
1472	3187.21	-0.00362722	0.148161	-0.0244815	0.980469	0.998095	ENSTGUG00000001488	13
1473	156.041	0.4836	0.218806	2.21018	0.0270926	0.229134	ENSTGUG00000001489	2
1474	225.83	1.07836	0.203659	5.29492	1.19e-07	8.95e-06	ENSTGUG00000001490	26
1475	72.7844	0.615243	0.243834	2.52321	0.0116289	0.128324	ENSTGUG00000001491	2
1476	863.808	0.558442	0.148455	3.7617	0.000168764	0.0048084	ENSTGUG00000001492	Z
1477	5.50006	-0.091044	0.272193	-0.334483	0.738015	0.969207	ENSTGUG00000001493	26
1478	724.814	0.246633	0.172218	1.4321	0.152116	0.598647	ENSTGUG00000001494	2
1479	62.6517	-0.0349563	0.251208	-0.139153	0.88933	0.990318	ENSTGUG00000001495	2
1480	0.313292	0.0556525	0.0817086	0.681109	0.495802	NA	ENSTGUG00000001496	26
1481	40.1816	0.197935	0.278381	0.71102	0.477072	0.894491	ENSTGUG00000001497	Z
1482	1.80478	0.0787708	0.183568	0.429109	0.667844	NA	ENSTGUG00000001498	2
1483	1791.67	0.29142	0.158563	1.83788	0.0660805	0.392832	ENSTGUG00000001499	13
1484	81.4629	-0.354245	0.263751	-1.3431	0.179238	0.641309	ENSTGUG00000001500	23
1485	1381.91	-0.326582	0.123056	-2.65393	0.00795598	0.0977208	ENSTGUG00000001501	2
1486	410.746	-0.25288	0.197509	-1.28035	0.200422	0.673109	ENSTGUG00000001502	4
1487	16.4201	-0.604744	0.296003	-2.04303	0.0410494	0.296186	ENSTGUG00000001503	26
1488	7.63332	0.0958889	0.269412	0.355919	0.721901	0.967287	ENSTGUG00000001504	4
1489	1496.39	0.155578	0.151474	1.02709	0.304376	0.783052	ENSTGUG00000001505	Z
1490	639.088	0.00642037	0.173067	0.0370976	0.970407	0.995831	ENSTGUG00000001506	26
1491	723.24	0.317889	0.155636	2.04252	0.0411003	0.296246	ENSTGUG00000001507	23
1492	8.00362	-0.0950836	0.282648	-0.336402	0.736568	0.968855	ENSTGUG00000001508	13
1493	85.0855	0.469866	0.237526	1.97817	0.0479099	0.321962	ENSTGUG00000001509	23
1494	11.4222	-0.147419	0.294449	-0.500659	0.616611	0.944544	ENSTGUG00000001510	13
1495	385.966	-0.0935957	0.277321	-0.337499	0.735741	0.968634	ENSTGUG00000001511	26
1496	180.886	-0.115497	0.186768	-0.618398	0.536313	0.920751	ENSTGUG00000001512	13
1497	254.406	-0.277698	0.190902	-1.45467	0.145762	0.588268	ENSTGUG00000001513	4
1498	44.5078	-0.404128	0.291219	-1.38771	0.165225	0.620218	ENSTGUG00000001514	2
1499	151.169	-0.290732	0.202095	-1.43859	0.150267	0.59611	ENSTGUG00000001515	2
1500	420.444	-0.0674142	0.22234	-0.303204	0.761735	0.975417	ENSTGUG00000001516	Z
1501	479.772	-0.133911	0.167989	-0.797144	0.425368	0.865045	ENSTGUG00000001517	2
1502	37.9563	0.0194617	0.267625	0.0727201	0.942029	0.99373	ENSTGUG00000001518	2
1503	233.284	0.0435909	0.183295	0.237819	0.812022	0.983491	ENSTGUG00000001519	2
1504	509.825	-0.0794882	0.163274	-0.48684	0.626372	0.947359	ENSTGUG00000001520	4
1505	0.831508	-0.0833488	0.124003	-0.672154	0.501486	NA	ENSTGUG00000001521	2
1506	357.392	-0.881345	0.214172	-4.11513	3.87e-05	0.00137955	ENSTGUG00000001522	2
1507	97.7768	-0.0418471	0.249147	-0.167962	0.866613	0.989842	ENSTGUG00000001523	4
1508	2.55091	0.071112	0.197415	0.360217	0.718685	NA	ENSTGUG00000001524	Z
1509	5.63559	0.217831	0.248796	0.875537	0.381282	0.837921	ENSTGUG00000001525	Z
1510	750.717	0.178783	0.163129	1.09596	0.273096	0.756248	ENSTGUG00000001526	Z
1511	375.124	0.175017	0.15484	1.1303	0.258348	0.738959	ENSTGUG00000001527	13
1512	16.8797	-0.466908	0.298344	-1.565	0.117583	0.529307	ENSTGUG00000001528	13
1513	3001.2	-0.115556	0.135218	-0.854591	0.392778	0.846311	ENSTGUG00000001529	Z
1514	628.066	-0.0265799	0.209141	-0.127091	NA	NA	ENSTGUG00000001530	4
1515	36.8363	0.116306	0.277856	0.418585	0.67552	0.960738	ENSTGUG00000001531	23
1516	28.4543	0.0472041	0.287587	0.164138	0.869622	0.99024	ENSTGUG00000001532	4
1517	35.5375	1.08935	0.27708	3.93153	8.44e-05	0.00273274	ENSTGUG00000001533	4
1518	414.671	0.1206	0.176203	0.684438	0.493699	0.902141	ENSTGUG00000001534	23
1519	109.187	-0.386622	0.267938	-1.44295	0.149033	0.594594	ENSTGUG00000001535	26
1520	15.3146	-0.288489	0.297757	-0.968876	0.332607	0.804973	ENSTGUG00000001536	23
1521	31.2712	0.589116	0.285671	2.06222	0.0391871	0.28846	ENSTGUG00000001537	26
1522	4.81782	0.378625	0.257434	1.47077	0.141354	0.577826	ENSTGUG00000001538	Z
1523	629.005	-0.313043	0.160328	-1.95252	0.0508771	0.334782	ENSTGUG00000001539	26
1524	4.84477	0.11604	0.254088	0.456693	0.647892	0.953867	ENSTGUG00000001540	Z
1525	15.0457	-0.349269	0.298441	-1.17031	0.241875	0.718129	ENSTGUG00000001541	4
1526	0.317258	-0.00189241	0.0819401	-0.023095	0.981574	NA	ENSTGUG00000001542	4
1527	0.648384	0.093568	0.104632	0.894254	0.371186	NA	ENSTGUG00000001543	4
1528	355.334	-0.00596442	0.190354	-0.0313332	0.975004	0.996269	ENSTGUG00000001544	23
1529	53.9827	-0.106059	0.263573	-0.402388	0.687398	0.961901	ENSTGUG00000001545	4
1530	4143.2	0.0308498	0.143329	0.215239	0.829581	0.985525	ENSTGUG00000001546	Z
1531	1196.34	-0.239983	0.125387	-1.91393	0.0556287	0.354474	ENSTGUG00000001547	23
1532	1083.44	-0.0932471	0.132656	-0.702926	0.482102	0.897358	ENSTGUG00000001548	Z
1533	103.443	0.233885	0.252054	0.927916	0.353451	0.820813	ENSTGUG00000001549	4
1534	178.812	-0.668731	0.238215	-2.80726	0.00499655	0.0688524	ENSTGUG00000001550	4
1535	15.2868	0.256682	0.298121	0.860999	0.389239	0.843776	ENSTGUG00000001551	4
1536	3.56183	0.349178	0.232247	1.50348	0.132716	NA	ENSTGUG00000001552	26
1537	75.8221	0.0923148	0.297198	0.310617	0.756092	0.974979	ENSTGUG00000001553	26
1538	883.964	-0.191259	0.135024	-1.41648	0.156636	0.605479	ENSTGUG00000001554	Z
1539	2101.94	0.0440327	0.161676	0.272352	0.785351	0.981285	ENSTGUG00000001555	4
1540	330.911	0.124658	0.26042	0.47868	0.632166	0.949055	ENSTGUG00000001556	2
1541	593.514	-0.0407276	0.269772	-0.15097	0.879999	0.99024	ENSTGUG00000001557	23
1542	827.896	0.0949557	0.156293	0.60755	0.543486	0.922665	ENSTGUG00000001558	2
1543	52.6281	0.543938	0.256365	2.12173	0.0338601	0.262869	ENSTGUG00000001559	Z
1544	2439.89	0.0372889	0.137987	0.270236	0.786979	0.981404	ENSTGUG00000001560	23
1545	2194.8	0.0595613	0.177456	0.33564	0.737142	0.968855	ENSTGUG00000001561	4
1546	50.1924	1.14538	0.28979	3.95245	7.74e-05	0.00253665	ENSTGUG00000001562	26
1547	75.4144	0.373856	0.234907	1.5915	0.111496	0.516921	ENSTGUG00000001563	23
1548	90.1773	-0.293384	0.21861	-1.34204	0.179582	0.641547	ENSTGUG00000001564	Z
1549	1868.68	1.07315	0.154062	6.96572	3.27e-12	4.86e-10	ENSTGUG00000001565	26
1550	122.451	0.428771	0.23233	1.84552	0.0649615	0.388439	ENSTGUG00000001566	2
1551	103.652	0.209542	0.267688	0.782787	0.433752	0.871194	ENSTGUG00000001567	13
1552	0.85571	-0.101289	0.139785	-0.724604	0.468695	NA	ENSTGUG00000001568	13
1553	391.19	-0.0849438	0.247823	-0.34276	0.731779	0.967457	ENSTGUG00000001569	23
1554	12.5383	-0.00301164	0.297672	-0.0101173	0.991928	0.999007	ENSTGUG00000001570	13
1555	350.492	-1.24556	0.192779	-6.46108	1.04e-10	1.25e-08	ENSTGUG00000001571	Z
1556	380.619	0.230537	0.197033	1.17004	0.241984	0.718129	ENSTGUG00000001572	4
1557	1.17364	-0.164961	0.15738	-1.04817	0.294561	NA	ENSTGUG00000001573	26
1558	1.36203	-0.241818	0.160523	-1.50644	0.131955	NA	ENSTGUG00000001574	13
1559	58.7263	0.0363956	0.29711	0.122498	0.902504	0.991579	ENSTGUG00000001575	Z
1560	3956.48	0.0153502	0.160585	0.0955897	0.923846	0.992223	ENSTGUG00000001576	13
1561	1749.75	0.329327	0.151964	2.16713	0.0302247	0.24504	ENSTGUG00000001577	2
1562	231.946	0.137427	0.211296	0.650401	0.515433	0.912708	ENSTGUG00000001578	Z
1563	185.491	0.20588	0.202229	1.01805	0.308653	0.788156	ENSTGUG00000001579	Z
1564	4018.65	-0.0410148	0.166077	-0.246963	0.804937	0.983038	ENSTGUG00000001580	4
1565	57.5185	0.261507	0.272147	0.960904	0.336601	0.807888	ENSTGUG00000001581	26
1566	23411.6	-0.0701097	0.157728	-0.444497	0.656684	0.955823	ENSTGUG00000001582	Z
1567	854.829	-0.0118649	0.225922	-0.0525177	0.958116	0.995139	ENSTGUG00000001583	26
1568	7.05227	0.699815	0.26947	2.597	0.00940412	0.110063	ENSTGUG00000001584	2
1569	14.9234	0.5261	0.292174	1.80064	0.07176	0.407522	ENSTGUG00000001585	2
1570	11.4108	0.487168	0.291827	1.66937	0.0950432	0.473057	ENSTGUG00000001586	Z
1571	397.067	-0.0127424	0.256778	-0.0496243	0.960422	0.99571	ENSTGUG00000001587	Z
1572	8.94586	-0.0863693	0.276799	-0.312028	0.755019	0.974698	ENSTGUG00000001588	23
1573	7475.46	0.0163348	0.141565	0.115387	0.908138	0.991579	ENSTGUG00000001589	2
1574	771.678	-1.17931	0.239295	-4.92827	8.3e-07	4.87e-05	ENSTGUG00000001590	23
1575	458.354	-0.270574	0.190376	-1.42127	0.155239	0.603906	ENSTGUG00000001591	4
1576	760.627	-0.0725726	0.215592	-0.33662	0.736403	0.968855	ENSTGUG00000001592	26
1577	340.991	-0.183931	0.178445	-1.03074	0.302661	0.781757	ENSTGUG00000001593	4
1578	334.194	-0.120891	0.165097	-0.732244	0.46402	0.888356	ENSTGUG00000001594	13
1579	645.229	-0.564125	0.238252	-2.36777	0.0178957	0.174001	ENSTGUG00000001595	13
1580	11.8506	8.85e-05	0.296308	0.000298757	0.999762	0.999905	ENSTGUG00000001596	13
1581	299.646	0.113809	0.239736	0.474725	0.634983	0.949457	ENSTGUG00000001597	13
1582	10.7976	-0.497145	0.289524	-1.71711	0.0859592	0.449496	ENSTGUG00000001598	Z
1583	104.183	0.778245	0.224292	3.46979	0.000520864	0.0122956	ENSTGUG00000001599	13
1584	25.3278	1.01471	0.298326	3.40134	0.00067056	0.0149895	ENSTGUG00000001600	23
1585	49.628	-0.143164	0.264974	-0.540292	0.588995	0.934542	ENSTGUG00000001601	Z
1586	128.255	-1.31429	0.256881	-5.11634	3.12e-07	2.06e-05	ENSTGUG00000001602	23
1587	526.047	-0.0838133	0.214573	-0.390605	0.696089	0.962297	ENSTGUG00000001603	23
1588	3180.76	-0.0975049	0.13331	-0.731417	0.464524	0.888411	ENSTGUG00000001604	13
1589	13.8048	0.344712	0.293274	1.17539	0.239838	0.717468	ENSTGUG00000001605	23
1590	3177.76	-0.091729	0.138281	-0.663354	0.507104	0.908901	ENSTGUG00000001606	23
1591	0.662549	0.0664754	0.127869	0.519869	0.603155	NA	ENSTGUG00000001607	13
1592	131.207	0.242787	0.222955	1.08895	0.276176	0.759099	ENSTGUG00000001608	13
1593	190.627	0.00734663	0.213469	0.0344154	0.972546	0.995831	ENSTGUG00000001609	13
1594	1340.54	0.216297	0.165676	1.30554	0.191708	0.659779	ENSTGUG00000001610	13
1595	796.83	0.00921171	0.279973	0.0329021	0.973753	0.995831	ENSTGUG00000001611	4
1596	516.618	0.0356926	0.194271	0.183726	0.854229	0.987447	ENSTGUG00000001612	26
1597	90.5897	0.874689	0.261293	3.34754	0.00081533	0.0173604	ENSTGUG00000001613	23
1598	157.727	1.0712	0.219377	4.88292	1.05e-06	5.96e-05	ENSTGUG00000001614	23
1599	34.5825	0.060737	0.283445	0.214281	0.830328	0.985525	ENSTGUG00000001615	Z
1600	1737.45	0.343715	0.174138	1.97381	0.0484037	0.324135	ENSTGUG00000001616	23
1601	195.141	0.568959	0.28117	2.02354	0.0430171	0.303922	ENSTGUG00000001618	Z
1602	59.9604	-0.0944685	0.269622	-0.350374	0.726058	0.967389	ENSTGUG00000001619	23
1603	1178.7	-0.260751	0.187059	-1.39395	0.163333	0.617448	ENSTGUG00000001620	2
1604	348.169	0.0573389	0.169581	0.33812	0.735273	0.96863	ENSTGUG00000001621	13
1605	333.227	0.099033	0.167046	0.592849	0.553282	0.92462	ENSTGUG00000001622	23
1606	406.444	-0.373407	0.170977	-2.18396	0.0289651	0.238864	ENSTGUG00000001623	Z
1607	51.5513	0.35988	0.264355	1.36135	0.173402	0.630615	ENSTGUG00000001624	26
1608	13.0129	0.224836	0.287631	0.781684	0.434401	0.871194	ENSTGUG00000001625	23
1609	2351.27	-0.0162886	0.16646	-0.0978526	0.922049	0.992223	ENSTGUG00000001626	Z
1610	428.134	-0.0386277	0.194264	-0.198841	0.842387	0.987447	ENSTGUG00000001628	13
1611	387.756	-0.24799	0.199615	-1.24234	0.21411	0.687048	ENSTGUG00000001629	13
1612	356.621	0.253051	0.236577	1.06964	0.284783	0.767369	ENSTGUG00000001630	23
1613	314.454	-0.0241523	0.292663	-0.0825258	0.934229	0.993464	ENSTGUG00000001631	23
1614	925.757	-0.0813871	0.140846	-0.577844	0.56337	0.929069	ENSTGUG00000001632	13
1615	563.991	-0.279154	0.210066	-1.32889	0.183885	0.648918	ENSTGUG00000001633	26
1616	78.744	0.524821	0.252779	2.0762	0.0378752	0.282286	ENSTGUG00000001634	13
1617	6.36187	-0.0268528	0.241571	-0.111159	0.91149	0.991841	ENSTGUG00000001635	4
1618	3.66577	-0.416321	0.242471	-1.71699	0.0859807	NA	ENSTGUG00000001636	4
1619	14.4963	0.441026	0.295666	1.49164	0.135794	0.566313	ENSTGUG00000001637	13
1620	2.94587	0.0444264	0.230753	0.192528	0.847329	NA	ENSTGUG00000001638	13
1621	0	NA	NA	NA	NA	NA	ENSTGUG00000001639	4
1622	88.7364	-0.0586922	0.252439	-0.2325	0.81615	0.983722	ENSTGUG00000001640	4
1623	1143.93	-0.0616997	0.160968	-0.383305	0.701494	0.962513	ENSTGUG00000001641	2
1624	321.498	0.11821	0.18326	0.645041	0.518901	0.913242	ENSTGUG00000001642	2
1625	199.421	-0.0121358	0.178109	-0.0681372	0.945676	0.993786	ENSTGUG00000001643	2
1626	598.375	-0.0241508	0.190017	-0.127098	0.898862	0.991579	ENSTGUG00000001644	4
1627	0	NA	NA	NA	NA	NA	ENSTGUG00000001645	Z
1628	65.4481	0.0743109	0.292906	0.253702	0.799725	0.981732	ENSTGUG00000001647	Z
1629	879.304	0.284081	0.254504	1.11621	0.264332	0.7464	ENSTGUG00000001648	26
1630	410.576	0.0325262	0.210652	0.154408	0.877288	0.99024	ENSTGUG00000001649	Z
1631	157.284	-0.852957	0.211685	-4.02936	5.59e-05	0.00191065	ENSTGUG00000001650	2
1632	32.4649	0.176457	0.287558	0.613639	0.539454	0.921715	ENSTGUG00000001651	23
1633	1318.97	-0.177099	0.134151	-1.32014	0.186787	0.653375	ENSTGUG00000001652	2
1634	3901.94	-0.134495	0.17111	-0.786017	0.431858	0.869758	ENSTGUG00000001653	4
1635	31.8841	0.0603599	0.296062	0.203876	0.83845	0.987299	ENSTGUG00000001654	Z
1636	496.266	-0.194223	0.148491	-1.30798	0.190881	0.658728	ENSTGUG00000001655	Z
1637	2134.82	-0.0830156	0.137297	-0.604644	0.545416	0.923004	ENSTGUG00000001656	13
1638	197.547	-0.170996	0.24338	-0.70259	0.482311	0.897358	ENSTGUG00000001657	2
1639	0.809332	-0.0289027	0.119089	-0.242699	0.808239	NA	ENSTGUG00000001658	Z
1640	107.236	-0.263549	0.280596	-0.939248	0.347603	0.814543	ENSTGUG00000001659	23
1641	292.741	0.158879	0.184327	0.861941	0.38872	0.843309	ENSTGUG00000001660	4
1642	55.7244	-0.970591	0.298328	-3.25343	NA	NA	ENSTGUG00000001661	4
1643	545.806	0.734559	0.18802	3.90682	9.35e-05	0.00295517	ENSTGUG00000001662	26
1644	2293.26	0.0523647	0.156095	0.335467	0.737273	0.968855	ENSTGUG00000001663	23
1645	91.0182	0.33842	0.231222	1.46361	0.143299	0.582948	ENSTGUG00000001664	Z
1646	118.609	-0.183784	0.262979	-0.698854	0.484643	0.89854	ENSTGUG00000001665	4
1647	6.83096	0.269631	0.271247	0.994043	0.320202	0.797069	ENSTGUG00000001666	2
1648	102.679	-0.451849	0.28484	-1.58633	0.112665	0.51952	ENSTGUG00000001667	Z
1649	11.0807	0.256192	0.29578	0.866158	0.386404	0.841932	ENSTGUG00000001668	26
1650	9.19577	0.354699	0.286304	1.23889	0.215386	0.68987	ENSTGUG00000001669	2
1651	1761.35	0.272499	0.194614	1.4002	0.161453	0.614015	ENSTGUG00000001670	26
1652	275.921	-0.341909	0.191977	-1.78099	0.0749146	0.416511	ENSTGUG00000001671	4
1653	33.1921	0.0259451	0.276577	0.0938078	0.925262	0.992223	ENSTGUG00000001672	23
1654	250.048	0.266059	0.228485	1.16445	0.244243	0.72055	ENSTGUG00000001673	2
1655	1960.45	0.015513	0.140833	0.110152	0.912289	0.991841	ENSTGUG00000001674	Z
1656	885.595	-0.10812	0.180966	-0.597461	0.5502	0.924285	ENSTGUG00000001675	13
1657	8.75113	0.193224	0.286178	0.675188	0.499556	0.904758	ENSTGUG00000001676	4
1658	3572.06	-0.160834	0.200808	-0.800936	0.423169	0.863397	ENSTGUG00000001677	13
1659	749.722	0.38043	0.155101	2.4528	0.014175	0.149423	ENSTGUG00000001678	2
1660	129.522	-0.22252	0.210352	-1.05785	0.290126	0.771681	ENSTGUG00000001679	2
1661	201.404	0.038363	0.269717	0.142234	0.886895	0.990318	ENSTGUG00000001680	2
1662	587.533	0.0138999	0.189633	0.0732992	0.941568	0.99373	ENSTGUG00000001681	23
1663	222.238	0.242523	0.184166	1.31688	0.18788	0.654211	ENSTGUG00000001682	23
1664	949.717	-0.0613988	0.148683	-0.41295	0.679644	0.961262	ENSTGUG00000001683	Z
1665	1724.99	-0.327858	0.128416	-2.55309	0.0106773	0.120544	ENSTGUG00000001684	2
1666	547.304	0.217347	0.139374	1.55945	0.11889	0.532069	ENSTGUG00000001685	4
1667	2.12381	0.269224	0.201449	1.33643	0.181408	NA	ENSTGUG00000001686	26
1668	1604.76	-0.136666	0.136442	-1.00164	0.316516	0.794669	ENSTGUG00000001687	23
1669	3090.68	0.130786	0.143072	0.914131	0.360648	0.826383	ENSTGUG00000001688	13
1670	3741.26	-0.242881	0.133369	-1.82112	0.0685891	0.399071	ENSTGUG00000001689	Z
1671	1787.69	0.0262164	0.182626	0.143553	0.885854	0.990318	ENSTGUG00000001690	4
1672	12.7697	-0.232155	0.293716	-0.790407	0.42929	0.867607	ENSTGUG00000001691	26
1673	560.109	-0.185072	0.162306	-1.14027	0.254175	0.732902	ENSTGUG00000001692	2
1674	50.3213	0.0544884	0.291301	0.187052	0.85162	0.987447	ENSTGUG00000001694	2
1675	81.4377	-0.606463	0.236623	-2.563	0.0103773	0.11851	ENSTGUG00000001695	4
1676	2479.66	-0.0471991	0.161794	-0.291724	0.770498	0.977061	ENSTGUG00000001696	13
1677	19615.4	-0.121157	0.170704	-0.709751	0.477858	0.894802	ENSTGUG00000001697	2
1678	72.0106	0.20048	0.253474	0.790931	0.428984	0.867451	ENSTGUG00000001698	13
1679	216.325	0.18325	0.193796	0.945581	0.344363	0.811189	ENSTGUG00000001699	4
1680	771.798	0.109198	0.248382	0.439638	0.660199	0.957091	ENSTGUG00000001700	13
1681	15.059	0.11309	0.298296	0.379118	0.7046	0.963652	ENSTGUG00000001701	Z
1682	2.17073	-0.213393	0.163786	-1.30288	0.192617	NA	ENSTGUG00000001702	13
1683	3114.2	-0.00510443	0.140247	-0.0363959	0.970967	0.995831	ENSTGUG00000001703	13
1684	145.981	-0.0109302	0.200205	-0.0545947	0.956461	0.994967	ENSTGUG00000001704	Z
1685	1.2083	-0.023896	0.148073	-0.161379	0.871795	NA	ENSTGUG00000001705	4
1686	3.95304	-0.184892	0.24972	-0.740396	0.45906	0.884755	ENSTGUG00000001706	Z
1687	578.305	-0.241205	0.166771	-1.44632	0.148087	0.592945	ENSTGUG00000001707	4
1688	836.914	-0.219203	0.165586	-1.3238	0.185568	0.652036	ENSTGUG00000001708	Z
1689	452.133	-0.0589685	0.280688	-0.210086	0.833601	0.986352	ENSTGUG00000001709	23
1690	14.9938	0.559285	0.289107	1.93452	0.0530487	0.344025	ENSTGUG00000001710	Z
1691	190.999	-0.413062	0.202686	-2.03794	0.0415558	0.298026	ENSTGUG00000001711	Z
1692	0.969607	0.0561142	0.142684	0.393276	0.694116	NA	ENSTGUG00000001712	2
1693	217.416	-0.0537807	0.24347	-0.220893	0.825176	0.984029	ENSTGUG00000001713	26
1694	1602.21	0.00251716	0.16969	0.0148339	0.988165	0.999007	ENSTGUG00000001714	2
1695	31.4447	0.1301	0.285776	0.455253	0.648927	0.95401	ENSTGUG00000001715	Z
1696	47.0192	0.0739208	0.265034	0.27891	0.780314	0.978939	ENSTGUG00000001716	Z
1697	0.321263	-0.0013392	0.0820308	-0.0163256	0.986975	NA	ENSTGUG00000001717	Z
1698	26.8315	-0.0963514	0.250119	-0.385222	0.700073	0.962297	ENSTGUG00000001718	Z
1699	53.4748	-0.873089	0.274555	-3.18002	0.00147267	0.0274477	ENSTGUG00000001719	26
1700	68.019	0.182824	0.244444	0.747917	0.45451	0.882684	ENSTGUG00000001720	Z
1701	133.519	-0.955221	0.22873	-4.17619	2.96e-05	0.00110657	ENSTGUG00000001721	26
1702	2785.96	-0.0349374	0.1344	-0.259952	0.794901	0.981404	ENSTGUG00000001722	23
1703	4199.11	-0.107613	0.186323	-0.577558	0.563562	0.929069	ENSTGUG00000001723	4
1704	1.44974	0.15184	0.176607	0.859762	0.38992	NA	ENSTGUG00000001724	Z
1705	12.0575	0.364328	0.28602	1.27379	0.202739	0.675021	ENSTGUG00000001725	4
1706	172.663	0.0722308	0.208411	0.346578	0.728908	0.967457	ENSTGUG00000001727	Z
1707	404.257	0.0405368	0.211244	0.191896	0.847824	0.987447	ENSTGUG00000001728	4
1708	5702.99	0.0931872	0.144961	0.642843	0.520326	0.913381	ENSTGUG00000001729	Z
1709	10.1539	0.507765	0.285351	1.77944	0.0751675	0.417384	ENSTGUG00000001730	2
1710	2598.61	0.121335	0.190102	0.638263	0.523302	0.914189	ENSTGUG00000001731	2
1711	147.4	0.0160541	0.240079	0.0668702	0.946685	0.99407	ENSTGUG00000001732	26
1712	0.52445	-0.0619957	0.0856553	-0.723781	0.4692	NA	ENSTGUG00000001733	26
1713	1651.54	-0.0914358	0.196662	-0.464939	0.641975	0.951931	ENSTGUG00000001734	23
1714	373.478	-0.214303	0.21439	-0.999592	0.317508	0.794669	ENSTGUG00000001735	26
1715	0	NA	NA	NA	NA	NA	ENSTGUG00000001736	4
1716	168.961	-0.0190256	0.261409	-0.0727808	0.941981	0.99373	ENSTGUG00000001737	4
1717	227.842	-0.413291	0.188104	-2.19714	0.0280108	0.233755	ENSTGUG00000001738	26
1718	1241.37	-0.0128249	0.168151	-0.0762701	0.939204	0.993464	ENSTGUG00000001739	4
1719	5.85284	-0.0416605	0.267327	-0.155841	0.876158	0.99024	ENSTGUG00000001740	23
1720	2.86803	0.0180973	0.197463	0.0916491	0.926977	NA	ENSTGUG00000001741	23
1721	0	NA	NA	NA	NA	NA	ENSTGUG00000001742	23
1722	947.006	1.48523	0.184326	8.0576	7.78e-16	1.87e-13	ENSTGUG00000001743	4
1723	677.534	0.382868	0.27619	1.38625	0.165671	0.620901	ENSTGUG00000001744	23
1724	342.568	0.220358	0.158389	1.39124	0.164152	0.619369	ENSTGUG00000001745	26
1725	1.97066	-0.0126575	0.205466	-0.061604	0.950878	NA	ENSTGUG00000001746	Z
1726	573.018	-0.126334	0.211712	-0.596723	0.550693	0.924409	ENSTGUG00000001747	Z
1727	267.609	0.305193	0.167883	1.8179	0.0690801	0.400204	ENSTGUG00000001748	Z
1728	1289.71	0.196196	0.157113	1.24876	0.211755	0.683911	ENSTGUG00000001749	26
1729	19.1463	-0.467349	0.298129	-1.56761	0.116973	0.527787	ENSTGUG00000001750	26
1730	530.282	-0.0438193	0.191657	-0.228634	0.819153	0.983962	ENSTGUG00000001751	Z
1731	997.837	-0.188992	0.218218	-0.866072	0.386451	0.841932	ENSTGUG00000001752	2
1732	230.334	0.523622	0.212484	2.46429	0.0137285	0.146212	ENSTGUG00000001753	Z
1733	8226.2	-0.300758	0.176104	-1.70784	0.0876658	0.453936	ENSTGUG00000001754	Z
1734	802.23	-0.19765	0.233186	-0.847608	0.396656	0.848603	ENSTGUG00000001755	2
1735	320.571	0.119455	0.275708	0.433265	0.664822	0.958491	ENSTGUG00000001756	26
1736	2.98297	0.0368774	0.21163	0.174254	0.861666	NA	ENSTGUG00000001757	4
1737	453.84	0.151617	0.187947	0.8067	0.41984	0.862912	ENSTGUG00000001758	Z
1738	307.862	0.413171	0.189322	2.18237	0.0290819	0.238981	ENSTGUG00000001759	4
1739	11576.2	-0.00909453	0.143632	-0.0633185	0.949513	0.994967	ENSTGUG00000001760	Z
1740	1	0.0449346	0.127892	0.351347	0.725328	NA	ENSTGUG00000001761	2
1741	8797.83	0.0252983	0.165397	0.152954	0.878434	0.99024	ENSTGUG00000001762	4
1742	408.297	-0.134203	0.167424	-0.801576	0.422798	0.863397	ENSTGUG00000001763	2
1743	5.59408	-0.074112	0.257655	-0.287641	0.773622	0.977435	ENSTGUG00000001764	4
1744	302.781	-0.365157	0.262729	-1.38986	0.164571	0.61965	ENSTGUG00000001765	4
1745	966.25	0.0205021	0.165263	0.124057	0.90127	0.991579	ENSTGUG00000001766	26
1746	437.386	-0.221607	0.158358	-1.3994	0.161693	0.614257	ENSTGUG00000001767	2
1747	874.944	-0.249566	0.18304	-1.36345	0.172741	0.630059	ENSTGUG00000001768	26
1748	964.155	-0.126758	0.145973	-0.868364	0.385195	0.841076	ENSTGUG00000001769	2
1749	182.441	0.0638865	0.182095	0.350842	0.725707	0.967389	ENSTGUG00000001770	2
1750	1133.78	-0.0164638	0.143137	-0.115021	0.908428	0.991579	ENSTGUG00000001771	4
1751	1038.01	-0.269441	0.154741	-1.74124	0.081642	0.435758	ENSTGUG00000001772	Z
1752	1286.6	0.00327119	0.168423	0.0194225	0.984504	0.999007	ENSTGUG00000001773	26
1753	272.623	-0.2025	0.260545	-0.777218	0.43703	0.871948	ENSTGUG00000001774	Z
1754	1097	0.12259	0.154461	0.793661	0.427393	0.865974	ENSTGUG00000001775	Z
1755	74.4702	-0.349797	0.255029	-1.3716	0.170189	0.626351	ENSTGUG00000001776	4
1756	785.726	-0.103548	0.153463	-0.674739	0.499841	0.904974	ENSTGUG00000001777	26
1757	341.75	0.0341821	0.213072	0.160425	0.872546	0.99024	ENSTGUG00000001778	Z
1758	2175.62	0.0941055	0.161912	0.581213	0.561097	0.927645	ENSTGUG00000001779	4
1759	189.326	-0.120594	0.220472	-0.546981	0.584392	0.932941	ENSTGUG00000001780	26
1760	1.30376	0.046772	0.154534	0.302665	0.762145	NA	ENSTGUG00000001781	26
1761	2715.23	-0.228743	0.153091	-1.49416	0.135134	0.565762	ENSTGUG00000001782	26
1762	4.67388	-0.256974	0.238347	-1.07815	0.280966	0.764044	ENSTGUG00000001783	4
1763	94.2185	0.00239271	0.251322	0.00952048	0.992404	0.999007	ENSTGUG00000001784	Z
1764	484.673	-0.167825	0.291828	-0.575081	0.565237	0.929527	ENSTGUG00000001785	Z
1765	71.5182	0.409788	0.298425	1.37317	0.169699	0.626148	ENSTGUG00000001786	4
1766	1035.72	0.0464116	0.167907	0.276413	0.782231	0.979672	ENSTGUG00000001787	4
1767	329.886	-0.0409623	0.184841	-0.221609	0.824618	0.984023	ENSTGUG00000001788	26
1768	0	NA	NA	NA	NA	NA	ENSTGUG00000001789	2
1769	2773.01	-0.0459561	0.125698	-0.365608	0.714658	0.966314	ENSTGUG00000001790	2
1770	5.31682	0.507959	0.254122	1.99888	0.0456215	0.313444	ENSTGUG00000001791	26
1771	898.876	-0.280307	0.142266	-1.97031	0.0488027	0.325601	ENSTGUG00000001792	4
1772	4.26503	0.268017	0.258831	1.03549	0.300441	0.779624	ENSTGUG00000001793	26
1773	176.574	0.500804	0.197388	2.53715	0.0111758	0.125212	ENSTGUG00000001794	2
1774	468.181	-0.0776751	0.181723	-0.427437	0.669061	0.960193	ENSTGUG00000001795	26
1775	207.808	-0.140953	0.232756	-0.605582	0.544792	0.922817	ENSTGUG00000001796	4
1776	873.292	0.0926705	0.153507	0.603689	0.54605	0.923411	ENSTGUG00000001797	26
1777	1147.36	-0.128706	0.234089	-0.549816	0.582446	0.932002	ENSTGUG00000001798	26
1778	22.549	0.77393	0.297731	2.59943	0.00933785	0.109564	ENSTGUG00000001799	4
1779	5.77592	0.219228	0.25647	0.854788	0.392669	0.846311	ENSTGUG00000001800	4
1780	155.114	0.0306959	0.191344	0.160423	0.872548	0.99024	ENSTGUG00000001801	4
1781	14.475	0.0239444	0.297747	0.0804185	0.935904	0.993464	ENSTGUG00000001802	4
1782	133.759	0.537479	0.205033	2.62143	0.00875626	0.104459	ENSTGUG00000001803	2
1783	1130.68	0.0409055	0.154218	0.265244	0.790821	0.981404	ENSTGUG00000001804	4
1784	617.351	-0.229108	0.145759	-1.57183	0.11599	0.527198	ENSTGUG00000001805	2
1785	5.09643	-0.043226	0.24486	-0.176534	0.859875	0.988564	ENSTGUG00000001806	2
1786	2747.63	-0.0137092	0.293473	-0.0467138	0.962741	0.995831	ENSTGUG00000001807	4
1787	12.0788	-0.198659	0.292938	-0.678159	0.497671	0.904288	ENSTGUG00000001808	Z
1788	7640.87	-0.152682	0.173665	-0.879175	0.379306	0.836916	ENSTGUG00000001809	Z
1789	1429.26	0.0729074	0.284179	0.256554	0.797523	0.981404	ENSTGUG00000001810	2
1790	14.1131	-0.129949	0.294617	-0.441078	0.659157	0.956963	ENSTGUG00000001811	Z
1791	1603.36	-0.396638	0.140911	-2.81481	0.00488054	0.0674543	ENSTGUG00000001812	2
1792	6.72913	-0.0173425	0.26612	-0.0651679	0.94804	0.994631	ENSTGUG00000001813	Z
1793	129.95	-0.0422199	0.202524	-0.208468	0.834863	0.986631	ENSTGUG00000001814	2
1794	596.015	-0.0367251	0.203497	-0.18047	0.856784	0.987837	ENSTGUG00000001815	Z
1795	128.008	-0.237802	0.247419	-0.961132	0.336486	0.807838	ENSTGUG00000001816	2
1796	263.794	0.0298814	0.18602	0.160636	0.87238	0.99024	ENSTGUG00000001817	2
1797	3.72961	0.0493134	0.231995	0.212562	0.831668	NA	ENSTGUG00000001818	Z
1798	389.247	0.0163014	0.195034	0.0835826	0.933388	0.993464	ENSTGUG00000001819	Z
1799	4384.73	-0.0103825	0.15191	-0.0683464	0.94551	0.993786	ENSTGUG00000001820	Z
1800	658.496	0.318452	0.222088	1.4339	0.1516	0.598025	ENSTGUG00000001821	4
1801	384.817	-0.0145397	0.210276	-0.0691459	0.944873	0.993786	ENSTGUG00000001822	Z
1802	752.93	0.015532	0.186685	0.0831986	0.933694	0.993464	ENSTGUG00000001823	Z
1803	223.167	-0.341605	0.178127	-1.91776	0.0551415	0.352338	ENSTGUG00000001824	2
1804	0	NA	NA	NA	NA	NA	ENSTGUG00000001825	26
1805	10.0773	-0.18349	0.287552	-0.638108	0.523403	0.914189	ENSTGUG00000001826	26
1806	188.726	0.6568	0.190455	3.44859	0.000563522	0.0131243	ENSTGUG00000001827	2
1807	1234.38	-0.173593	0.185668	-0.934964	0.349807	0.817019	ENSTGUG00000001828	Z
1808	1.33362	-0.0700606	0.171751	-0.407919	0.683333	NA	ENSTGUG00000001829	26
1809	524.699	0.526643	0.172736	3.04882	0.00229739	0.0378022	ENSTGUG00000001830	26
1810	345.37	0.303789	0.179429	1.69308	0.0904393	0.459937	ENSTGUG00000001831	2
1811	424.014	-0.396148	0.25498	-1.55364	NA	NA	ENSTGUG00000001832	26
1812	1.38809	-0.0853105	0.141054	-0.604808	0.545306	NA	ENSTGUG00000001833	2
1813	5.21503	0.0720735	0.259504	0.277735	0.781216	0.979531	ENSTGUG00000001834	2
1814	61.3906	-0.0243853	0.278276	-0.0876298	0.930171	0.992779	ENSTGUG00000001835	26
1815	1.56569	0.0169308	0.137616	0.123029	0.902084	NA	ENSTGUG00000001836	26
1816	55.7436	0.464439	0.26116	1.77837	0.0753434	0.41741	ENSTGUG00000001837	26
1817	0	NA	NA	NA	NA	NA	ENSTGUG00000001838	Z
1818	36.6585	-0.0338738	0.270368	-0.125288	0.900296	0.991579	ENSTGUG00000001839	4
1819	644.368	-0.0824519	0.215918	-0.381867	0.70256	0.963067	ENSTGUG00000001840	4
1820	918.171	0.0508884	0.23015	0.22111	NA	NA	ENSTGUG00000001841	Z
1821	0	NA	NA	NA	NA	NA	ENSTGUG00000001842	2
1822	1.51949	0.0234932	0.161404	0.145555	0.884273	NA	ENSTGUG00000001843	2
1823	91.8455	2.16348	0.265413	8.15139	3.6e-16	9.26e-14	ENSTGUG00000001844	2
1824	978.336	0.0895322	0.148696	0.602117	0.547096	0.923903	ENSTGUG00000001845	Z
1825	23.4858	1.35464	0.29802	4.54547	5.48e-06	0.000247443	ENSTGUG00000001846	2
1826	382.156	-0.133033	0.175476	-0.758124	0.448376	0.878208	ENSTGUG00000001847	4
1827	92.9138	0.249211	0.243691	1.02265	0.306473	0.785474	ENSTGUG00000001848	2
1828	19.1468	-0.846945	0.297942	-2.84265	0.00447396	0.063582	ENSTGUG00000001849	Z
1829	356.807	-0.0772608	0.187609	-0.411818	0.680473	0.961262	ENSTGUG00000001850	2
1830	1.09066	0.0740013	0.112787	0.656114	0.511751	NA	ENSTGUG00000001851	Z
1831	892.154	-0.203142	0.204375	-0.993968	0.320238	0.797069	ENSTGUG00000001852	Z
1832	2139.41	0.139357	0.151822	0.917895	0.358674	0.824544	ENSTGUG00000001853	Z
1833	744.525	-0.216173	0.193929	-1.1147	0.264979	0.747258	ENSTGUG00000001854	2
1834	28.6929	-0.270241	0.29843	-0.905544	0.365177	0.828775	ENSTGUG00000001855	4
1835	49.6127	0.375809	0.29474	1.27505	0.202291	0.674924	ENSTGUG00000001856	4
1836	133.188	0.522445	0.223524	2.33731	0.0194232	0.184342	ENSTGUG00000001857	2
1837	257.981	-0.412306	0.186768	-2.20758	0.0272733	0.230226	ENSTGUG00000001858	2
1838	11.7813	-0.679481	0.296276	-2.2934	0.0218248	0.199771	ENSTGUG00000001859	2
1839	2248.78	0.21404	0.140857	1.51956	0.128622	0.552624	ENSTGUG00000001860	2
1840	288.929	0.310323	0.294995	1.05196	0.292818	0.774184	ENSTGUG00000001861	4
1841	0	NA	NA	NA	NA	NA	ENSTGUG00000001862	27
1842	0	NA	NA	NA	NA	NA	ENSTGUG00000001863	27
1843	0	NA	NA	NA	NA	NA	ENSTGUG00000001864	27
1844	294.917	-0.000373558	0.204329	-0.00182822	0.998541	0.999835	ENSTGUG00000001865	27
1845	1809.68	-0.20224	0.176658	-1.14481	0.252288	0.729639	ENSTGUG00000001866	27
1846	468.174	0.917851	0.164615	5.57573	2.46e-08	2.13e-06	ENSTGUG00000001867	4
1847	216.749	0.174307	0.228594	0.762515	0.445752	0.876998	ENSTGUG00000001868	1A
1848	2868.04	-0.00916595	0.20662	-0.0443614	0.964616	0.995831	ENSTGUG00000001869	2
1849	118.034	0.0910264	0.258075	0.352713	0.724304	0.967287	ENSTGUG00000001870	4
1850	435.538	0.178929	0.18063	0.990587	0.321887	0.797991	ENSTGUG00000001871	1A
1851	1383.45	-0.0220841	0.159865	-0.138142	0.890128	0.990318	ENSTGUG00000001872	Z
1852	1454.43	-0.0710854	0.187535	-0.379051	0.70465	0.963652	ENSTGUG00000001873	27
1853	574.208	0.500566	0.226578	2.20925	0.0271572	0.229401	ENSTGUG00000001874	1A
1854	358.061	0.0352446	0.210285	0.167604	0.866895	0.989842	ENSTGUG00000001875	Z
1855	2.67421	-0.157704	0.209265	-0.753606	0.451086	NA	ENSTGUG00000001876	2
1856	0	NA	NA	NA	NA	NA	ENSTGUG00000001877	2
1857	508.885	-0.0610784	0.201121	-0.30369	0.761364	0.975417	ENSTGUG00000001878	2
1858	184.798	0.014188	0.214825	0.0660444	0.947342	0.994252	ENSTGUG00000001879	Z
1859	1690.37	0.148378	0.134719	1.10139	0.270727	0.753894	ENSTGUG00000001880	27
1860	108.969	0.989899	0.263667	3.75435	0.000173789	0.00494144	ENSTGUG00000001881	1A
1861	149.484	-0.0454314	0.215771	-0.210553	0.833236	0.986352	ENSTGUG00000001882	1A
1862	22.3943	-0.23663	0.298424	-0.792932	0.427818	0.865974	ENSTGUG00000001883	4
1863	16.6502	0.190171	0.295932	0.642616	0.520473	0.913381	ENSTGUG00000001884	Z
1864	122.547	0.239254	0.212044	1.12833	0.259182	0.739609	ENSTGUG00000001885	27
1865	27.1457	0.0463911	0.295035	0.157239	0.875056	0.99024	ENSTGUG00000001886	Z
1866	12.149	-0.337575	0.282628	-1.19442	0.232316	0.71176	ENSTGUG00000001887	4
1867	73.08	-0.127795	0.293607	-0.435257	0.663376	0.958002	ENSTGUG00000001888	Z
1868	474.397	0.0190347	0.15799	0.120481	0.904102	0.991579	ENSTGUG00000001889	2
1869	25.002	0.490937	0.290513	1.68989	0.0910481	0.461178	ENSTGUG00000001890	Z
1870	559.059	0.0587868	0.147919	0.397425	0.691054	0.962276	ENSTGUG00000001891	1A
1871	13.3742	0.172736	0.27528	0.627494	0.530336	0.917364	ENSTGUG00000001892	4
1872	1740.41	0.0668625	0.167671	0.398771	0.690062	0.962276	ENSTGUG00000001893	Z
1873	19.7488	0.609226	0.298022	2.04423	0.0409308	0.29552	ENSTGUG00000001894	Z
1874	472.922	-0.184997	0.20467	-0.90388	0.366059	0.828998	ENSTGUG00000001895	1A
1875	0.491738	0.0746222	0.0940067	0.793797	0.427314	NA	ENSTGUG00000001896	4
1876	58.1759	-0.342175	0.25036	-1.36673	0.171709	0.628257	ENSTGUG00000001897	2
1877	24.8256	-0.531002	0.296094	-1.79336	0.072916	0.409401	ENSTGUG00000001898	Z
1878	20.5269	0.249517	0.297043	0.840001	0.400908	0.852588	ENSTGUG00000001899	4
1879	53.7604	-0.381779	0.262074	-1.45676	0.145183	0.587657	ENSTGUG00000001900	1A
1880	14.4567	0.0562872	0.293778	0.191598	0.848057	0.987447	ENSTGUG00000001901	Z
1881	233	0.246745	0.202262	1.21993	0.222491	0.698791	ENSTGUG00000001902	27
1882	332.81	0.196953	0.20132	0.978307	0.327923	0.801871	ENSTGUG00000001903	27
1883	852.36	-0.173977	0.196867	-0.883728	0.376843	0.835533	ENSTGUG00000001904	1A
1884	1458.18	0.323045	0.122351	2.64031	0.00828297	0.100535	ENSTGUG00000001905	Z
1885	2.11069	0.0171116	0.20281	0.0843723	0.93276	NA	ENSTGUG00000001906	Z
1886	45.4356	0.243022	0.297139	0.817873	0.413429	0.860845	ENSTGUG00000001907	Z
1887	6625.97	-0.0923949	0.171472	-0.538833	0.590002	0.93534	ENSTGUG00000001908	27
1888	253.628	0.128373	0.235816	0.544378	0.586181	0.932941	ENSTGUG00000001909	Z
1889	2700.03	-0.339153	0.134143	-2.5283	0.0114617	0.127388	ENSTGUG00000001910	2
1890	984.279	-0.0500573	0.18747	-0.267015	0.789458	0.981404	ENSTGUG00000001911	27
1891	9.58189	0.183271	0.293634	0.624149	0.53253	0.918315	ENSTGUG00000001912	1A
1892	223.786	0.280422	0.216743	1.2938	0.195734	0.666128	ENSTGUG00000001914	2
1893	1015.12	0.184386	0.253406	0.727632	0.466839	0.888803	ENSTGUG00000001915	27
1894	2013.63	0.127016	0.140657	0.903018	0.366517	0.829435	ENSTGUG00000001916	4
1895	28.0592	0.285083	0.285861	0.997278	0.318629	0.795658	ENSTGUG00000001917	4
1896	1250.33	-0.0434697	0.133719	-0.325081	0.74512	0.971667	ENSTGUG00000001918	Z
1897	217.263	0.230269	0.191602	1.20181	0.229439	0.707708	ENSTGUG00000001919	1A
1898	5.58675	0.02712	0.271343	0.0999472	0.920386	0.991841	ENSTGUG00000001920	4
1899	1.34411	-0.0699726	0.169237	-0.413459	0.67927	NA	ENSTGUG00000001921	Z
1900	475.489	0.10656	0.176578	0.603471	0.546195	0.923433	ENSTGUG00000001922	27
1901	1184.09	-0.0865843	0.176987	-0.489214	0.62469	0.947359	ENSTGUG00000001923	1A
1902	13.9831	-0.262648	0.298373	-0.880267	0.378715	0.836614	ENSTGUG00000001924	27
1903	1416.78	0.0812525	0.217209	0.374076	0.708348	0.964777	ENSTGUG00000001925	Z
1904	1411.35	-0.33624	0.181214	-1.85549	0.0635269	0.382433	ENSTGUG00000001926	2
1905	457.359	0.143347	0.189714	0.755594	0.449893	0.879375	ENSTGUG00000001927	4
1906	7.74128	-0.64139	0.274126	-2.33977	0.0192959	0.183258	ENSTGUG00000001928	4
1907	36.8371	0.0737492	0.286086	0.257787	0.796571	0.981404	ENSTGUG00000001929	4
1908	1136.51	0.224353	0.192317	1.16658	0.24338	0.719306	ENSTGUG00000001930	4
1909	1210.99	-0.505421	0.14326	-3.528	0.000418704	0.0103404	ENSTGUG00000001931	27
1910	135.975	0.356036	0.234323	1.51942	0.128657	0.552624	ENSTGUG00000001932	1A
1911	1.6088	-0.0104175	0.178979	-0.0582051	0.953585	NA	ENSTGUG00000001933	Z
1912	1712.75	-0.0748874	0.172688	-0.433657	0.664538	0.958491	ENSTGUG00000001934	2
1913	898.72	0.0817454	0.14826	0.551364	0.581384	0.932002	ENSTGUG00000001935	27
1914	58.6866	-0.101784	0.248754	-0.409175	0.682412	0.961262	ENSTGUG00000001936	1A
1915	12025.4	-0.0673166	0.14933	-0.45079	0.652141	0.955117	ENSTGUG00000001937	1A
1916	492.949	-0.0801803	0.165869	-0.483395	0.628815	0.948265	ENSTGUG00000001938	4
1917	1358.69	-0.153603	0.157685	-0.974116	0.329999	0.804096	ENSTGUG00000001939	27
1918	38.9743	0.246201	0.293268	0.83951	0.401183	0.852843	ENSTGUG00000001940	2
1919	2.71328	0.166383	0.213094	0.780798	0.434921	NA	ENSTGUG00000001941	4
1920	53.1281	0.0543617	0.267149	0.203488	0.838753	0.987299	ENSTGUG00000001942	1A
1921	28.0078	0.395685	0.292624	1.3522	0.176312	0.635169	ENSTGUG00000001943	1A
1922	10.9292	-0.166528	0.289728	-0.574773	0.565445	0.929527	ENSTGUG00000001944	1A
1923	303.964	-0.0828633	0.23025	-0.359883	0.718934	0.967206	ENSTGUG00000001945	1A
1924	11.3477	-0.509813	0.272628	-1.87	0.0614844	0.375771	ENSTGUG00000001946	Z
1925	391.373	-0.0320184	0.182799	-0.175156	0.860957	0.98903	ENSTGUG00000001947	27
1926	2.12937	-0.0433333	0.208513	-0.20782	0.835369	NA	ENSTGUG00000001948	Z
1927	279.801	0.941863	0.18575	5.07058	3.97e-07	2.52e-05	ENSTGUG00000001949	4
1928	176.179	-0.10667	0.194751	-0.547723	0.583882	0.932941	ENSTGUG00000001950	Z
1929	49.2587	-0.0106464	0.283119	-0.0376041	0.970003	0.995831	ENSTGUG00000001951	Z
1930	286.039	-0.427108	0.191765	-2.22725	0.0259303	0.222966	ENSTGUG00000001952	27
1931	434.368	0.172146	0.247658	0.695098	0.486994	0.899667	ENSTGUG00000001953	1A
1932	802.018	0.170869	0.189889	0.899837	0.368207	0.83031	ENSTGUG00000001954	4
1933	496.473	-0.235809	0.168195	-1.402	0.160916	0.613314	ENSTGUG00000001955	2
1934	25.0658	-0.933071	0.297395	-3.13749	0.00170404	0.0304145	ENSTGUG00000001956	1A
1935	184.83	-0.0226748	0.243835	-0.0929922	0.92591	0.992454	ENSTGUG00000001957	Z
1936	119.36	-0.0576315	0.282902	-0.203716	0.838576	0.987299	ENSTGUG00000001958	27
1937	425.938	-0.298096	0.226618	-1.31541	0.188371	0.654778	ENSTGUG00000001959	1A
1938	161.811	0.192713	0.231209	0.833501	0.404562	0.854753	ENSTGUG00000001960	Z
1939	781.615	0.168195	0.143401	1.1729	0.240835	0.717666	ENSTGUG00000001961	Z
1940	100.53	-0.164277	0.242854	-0.676442	0.49876	0.904758	ENSTGUG00000001962	1A
1941	149.255	-0.10411	0.196347	-0.530233	0.59595	0.937121	ENSTGUG00000001963	27
1942	995.135	0.0230453	0.169439	0.13601	0.891814	0.990793	ENSTGUG00000001964	1A
1943	738.156	0.0321631	0.221633	0.145119	0.884617	0.990318	ENSTGUG00000001965	27
1944	8.04139	-0.00664505	0.288084	-0.0230664	0.981597	0.998607	ENSTGUG00000001966	1A
1945	17.9899	0.107889	0.267317	0.403598	0.686508	0.961901	ENSTGUG00000001967	1A
1946	2322.16	-0.0377105	0.140684	-0.268051	0.78866	0.981404	ENSTGUG00000001968	4
1947	987.531	0.606252	0.134177	4.51831	6.23e-06	0.00027958	ENSTGUG00000001970	2
1948	1484.56	0.00491694	0.146123	0.0336494	0.973157	0.995831	ENSTGUG00000001971	Z
1949	88.1868	0.242781	0.230392	1.05377	0.291988	0.773846	ENSTGUG00000001972	2
1950	1339.15	0.70799	0.163008	4.34328	1.4e-05	0.000575739	ENSTGUG00000001973	27
1951	33.303	-0.0561081	0.274081	-0.204713	0.837796	0.987299	ENSTGUG00000001974	Z
1952	361.67	-0.269406	0.182795	-1.47382	0.140531	0.576725	ENSTGUG00000001975	2
1953	107.897	-1.07475	0.220589	-4.8722	1.1e-06	6.26e-05	ENSTGUG00000001976	27
1954	326.682	0.0607517	0.290657	0.209015	0.834436	0.986631	ENSTGUG00000001977	27
1955	182.064	0.0285643	0.277918	0.102779	0.918138	0.991841	ENSTGUG00000001978	27
1956	8.48229	0.318803	0.289856	1.09987	0.271391	0.753965	ENSTGUG00000001979	Z
1957	28.7138	-0.37272	0.28093	-1.32674	0.184595	0.650434	ENSTGUG00000001980	1A
1958	118.269	-0.132384	0.205431	-0.644421	0.519302	0.913327	ENSTGUG00000001981	Z
1959	269.285	0.00574553	0.180624	0.0318094	0.974624	0.996158	ENSTGUG00000001982	1A
1960	0	NA	NA	NA	NA	NA	ENSTGUG00000001983	27
1961	0	NA	NA	NA	NA	NA	ENSTGUG00000001984	27
1962	204.44	-0.207191	0.189526	-1.0932	0.274305	0.757382	ENSTGUG00000001985	21
1963	0	NA	NA	NA	NA	NA	ENSTGUG00000001986	27
1964	9.98743	0.0608115	0.28912	0.210333	0.833408	0.986352	ENSTGUG00000001987	2
1965	480.425	-0.727864	0.153104	-4.75404	1.99e-06	0.000103447	ENSTGUG00000001988	2
1966	0	NA	NA	NA	NA	NA	ENSTGUG00000001989	27
1967	6.69378	0.225656	0.277806	0.812277	0.416633	0.86159	ENSTGUG00000001990	4
1968	0	NA	NA	NA	NA	NA	ENSTGUG00000001991	27
1969	0	NA	NA	NA	NA	NA	ENSTGUG00000001992	27
1970	0	NA	NA	NA	NA	NA	ENSTGUG00000001993	27
1971	0	NA	NA	NA	NA	NA	ENSTGUG00000001994	4
1972	0	NA	NA	NA	NA	NA	ENSTGUG00000001995	27
1973	1.18292	-0.158189	0.132874	-1.19052	0.233841	NA	ENSTGUG00000001996	Z
1974	0	NA	NA	NA	NA	NA	ENSTGUG00000001997	27
1975	171.035	-0.164082	0.240921	-0.681059	0.495834	0.903026	ENSTGUG00000001998	21
1976	714.952	-0.049774	0.166625	-0.298719	0.765155	0.976028	ENSTGUG00000001999	2
1977	0	NA	NA	NA	NA	NA	ENSTGUG00000002000	27
1978	0	NA	NA	NA	NA	NA	ENSTGUG00000002001	27
1979	1146.96	-0.0131593	0.17614	-0.0747092	0.940446	0.99371	ENSTGUG00000002002	3
1980	711.66	-0.190451	0.211409	-0.900866	0.36766	0.830018	ENSTGUG00000002003	21
1981	0.844625	0.157598	0.133469	1.18078	0.237689	NA	ENSTGUG00000002004	27
1982	3.09412	-0.179663	0.187717	-0.957095	0.338519	NA	ENSTGUG00000002005	Z
1983	0.168915	-0.0464232	0.0744394	-0.623638	0.532866	NA	ENSTGUG00000002006	1A
1984	0	NA	NA	NA	NA	NA	ENSTGUG00000002007	4
1985	3.88128	0.320622	0.248697	1.28921	0.197325	0.668286	ENSTGUG00000002008	27
1986	0.473904	0.0261408	0.100948	0.258953	0.795672	NA	ENSTGUG00000002009	1A
1987	1230.36	0.0995655	0.155265	0.641261	0.521353	0.91388	ENSTGUG00000002010	4
1988	181.495	-0.0566889	0.217139	-0.261072	0.794037	0.981404	ENSTGUG00000002011	27
1989	68.3396	-0.247363	0.244925	-1.00995	0.312517	0.791195	ENSTGUG00000002012	1A
1990	1060.71	0.183221	0.137365	1.33382	0.182262	0.646318	ENSTGUG00000002013	1A
1991	0	NA	NA	NA	NA	NA	ENSTGUG00000002014	Z
1992	286.005	0.30375	0.230961	1.31515	0.188458	0.654855	ENSTGUG00000002015	Z
1993	179.434	-0.00236371	0.186371	-0.0126828	0.989881	0.999007	ENSTGUG00000002016	4
1994	0.825314	-0.0792495	0.122012	-0.649521	0.516001	NA	ENSTGUG00000002017	27
1995	15.0467	-0.153313	0.28801	-0.532318	0.594506	0.937121	ENSTGUG00000002018	4
1996	9.10821	-0.218358	0.242638	-0.899931	0.368157	0.83031	ENSTGUG00000002019	2
1997	98.2779	0.552872	0.248132	2.22813	0.0258716	0.222736	ENSTGUG00000002020	21
1998	23.3262	0.401401	0.292259	1.37344	0.169614	0.626148	ENSTGUG00000002021	27
1999	20953.2	0.145064	0.143974	1.00757	0.313661	0.792358	ENSTGUG00000002022	27
[truncated: 16,619 more rows]
[truncated: 2 more columns]
