# Supplementary material for: Gene Regulatory Evolution During Speciation in a Songbird
Source: G3 (Bethesda). 2016 Mar 10;6(5):1357–64. doi: 10.1534/g3.116.027946 (PMC4856086; doi:10.1534/g3.116.027946)
Supplement: Supplemental Material [file supp_g3.116.027946_FileS2.xlsx]

## Sheet: GO
GO	go_description	total	expectation	observation	hypergeometric	adj.hyper	fisher	adj.fisher
GO:0005515	protein binding	4993	281	188	1	1	3.1e-15	4.1e-12
GO:0008152	metabolic process	461	26	54	2e-07	0.00026	2.4e-07	0.00016
GO:0055114	oxidation-reduction process	400	23	44	1.4e-05	0.0094	1.9e-05	0.0085
GO:0016491	oxidoreductase activity	309	17	36	2.5e-05	0.011	4.2e-05	0.014
GO:0005737	cytoplasm	1747	98	69	1	1	0.00065	0.17
GO:0005886	plasma membrane	729	41	22	1	1	0.00083	0.18
GO:0008137	NADH dehydrogenase (ubiquinone) activity	15	1	5	0.001	0.28	0.001	0.2
GO:0003700	sequence-specific DNA binding transcription factor activity	396	22	9	1	1	0.0017	0.2
GO:0008168	methyltransferase activity	81	5	12	0.0018	0.28	0.0018	0.2
GO:0005634	nucleus	2025	114	86	1	1	0.0023	0.2
GO:0003824	catalytic activity	492	28	44	0.0015	0.28	0.0025	0.2
GO:0006006	glucose metabolic process	18	1	5	0.0026	0.28	0.0026	0.2
GO:0006355	regulation of transcription, DNA-dependent	531	30	15	1	1	0.0026	0.2
GO:0031167	rRNA methylation	6	0	3	0.0031	0.28	0.0031	0.2
GO:0016884	carbon-nitrogen ligase activity, with glutamine as amido-N-donor	6	0	3	0.0031	0.28	0.0031	0.2
GO:0001916	positive regulation of T cell mediated cytotoxicity	2	0	2	0.0032	0.28	0.0032	0.2
GO:0016433	rRNA (adenine) methyltransferase activity	2	0	2	0.0032	0.28	0.0032	0.2
GO:0050567	glutaminyl-tRNA synthase (glutamine-hydrolyzing) activity	2	0	2	0.0032	0.28	0.0032	0.2
GO:0030956	glutamyl-tRNA(Gln) amidotransferase complex	2	0	2	0.0032	0.28	0.0032	0.2
GO:0070681	glutaminyl-tRNAGln biosynthesis via transamidation	2	0	2	0.0032	0.28	0.0032	0.2
GO:0005594	collagen type IX	2	0	2	0.0032	0.28	0.0032	0.2
GO:0045893	positive regulation of transcription, DNA-dependent	264	15	5	1	1	0.0042	0.25
GO:0008237	metallopeptidase activity	69	4	10	0.005	0.29	0.005	0.27
GO:0016740	transferase activity	361	20	9	1	1	0.0052	0.27
GO:0001558	regulation of cell growth	21	1	5	0.0053	0.29	0.0053	0.27
GO:0005044	scavenger receptor activity	21	1	5	0.0053	0.29	0.0053	0.27
GO:0005543	phospholipid binding	230	13	4	1	1	0.0056	0.27
GO:0005975	carbohydrate metabolic process	114	6	14	0.0047	0.29	0.006	0.27
GO:0005506	iron ion binding	94	5	12	0.0063	0.29	0.0063	0.27
GO:0005518	collagen binding	14	1	4	0.0063	0.29	0.0063	0.27
GO:0006810	transport	496	28	15	1	1	0.007	0.27
GO:0045944	positive regulation of transcription from RNA polymerase II promoter	328	18	8	1	1	0.0072	0.27
GO:0008484	sulfuric ester hydrolase activity	15	1	4	0.0083	0.29	0.0083	0.27
GO:0002906	negative regulation of mature B cell apoptotic process	3	0	2	0.0091	0.29	0.0091	0.27
GO:0009360	DNA polymerase III complex	3	0	2	0.0091	0.29	0.0091	0.27
GO:0000154	rRNA modification	3	0	2	0.0091	0.29	0.0091	0.27
GO:0000179	rRNA (adenine-N6,N6-)-dimethyltransferase activity	3	0	2	0.0091	0.29	0.0091	0.27
GO:0006707	cholesterol catabolic process	3	0	2	0.0091	0.29	0.0091	0.27
GO:0016021	integral to membrane	1353	76	56	1	1	0.0097	0.27
GO:0035556	intracellular signal transduction	189	11	3	1	1	0.01	0.27
GO:0000122	negative regulation of transcription from RNA polymerase II promoter	214	12	4	1	1	0.01	0.27
GO:0004866	endopeptidase inhibitor activity	16	1	4	0.011	0.29	0.011	0.27
GO:0010951	negative regulation of endopeptidase activity	16	1	4	0.011	0.29	0.011	0.27
GO:0016620	oxidoreductase activity, acting on the aldehyde or oxo group of donors, NAD or NADP as acceptor	16	1	4	0.011	0.29	0.011	0.27
GO:0005739	mitochondrion	762	43	59	0.0072	0.29	0.011	0.27
GO:0032007	negative regulation of TOR signaling cascade	9	1	3	0.012	0.29	0.012	0.27
GO:0009072	aromatic amino acid family metabolic process	9	1	3	0.012	0.29	0.012	0.27
GO:0051536	iron-sulfur cluster binding	25	1	5	0.012	0.29	0.012	0.27
GO:0031012	extracellular matrix	100	6	12	0.01	0.29	0.013	0.27
GO:0016301	kinase activity	209	12	4	1	1	0.014	0.27
GO:0005520	insulin-like growth factor binding	18	1	4	0.016	0.29	0.016	0.27
GO:0008276	protein methyltransferase activity	18	1	4	0.016	0.29	0.016	0.27
GO:0045582	positive regulation of T cell differentiation	4	0	2	0.018	0.29	0.018	0.27
GO:0019886	antigen processing and presentation of exogenous peptide antigen via MHC class II	4	0	2	0.018	0.29	0.018	0.27
GO:0003913	DNA photolyase activity	4	0	2	0.018	0.29	0.018	0.27
GO:0008649	rRNA methyltransferase activity	4	0	2	0.018	0.29	0.018	0.27
GO:0004559	alpha-mannosidase activity	4	0	2	0.018	0.29	0.018	0.27
GO:0015923	mannosidase activity	4	0	2	0.018	0.29	0.018	0.27
GO:0006013	mannose metabolic process	4	0	2	0.018	0.29	0.018	0.27
GO:0006122	mitochondrial electron transport, ubiquinol to cytochrome c	4	0	2	0.018	0.29	0.018	0.27
GO:0051393	alpha-actinin binding	4	0	2	0.018	0.29	0.018	0.27
GO:0032543	mitochondrial translation	4	0	2	0.018	0.29	0.018	0.27
GO:0006383	transcription from RNA polymerase III promoter	4	0	2	0.018	0.29	0.018	0.27
GO:0045910	negative regulation of DNA recombination	4	0	2	0.018	0.29	0.018	0.27
GO:0005184	neuropeptide hormone activity	4	0	2	0.018	0.29	0.018	0.27
GO:0005216	ion channel activity	175	10	3	1	1	0.019	0.27
GO:0016310	phosphorylation	202	11	4	1	1	0.02	0.27
GO:0045892	negative regulation of transcription, DNA-dependent	204	11	4	1	1	0.02	0.27
GO:0009055	electron carrier activity	94	5	11	0.016	0.29	0.02	0.27
GO:0010181	FMN binding	11	1	3	0.021	0.29	0.021	0.27
GO:0006749	glutathione metabolic process	11	1	3	0.021	0.29	0.021	0.27
GO:0006479	protein methylation	20	1	4	0.023	0.29	0.023	0.27
GO:0043565	sequence-specific DNA binding	319	18	9	0.99	1	0.026	0.27
GO:0005215	transporter activity	143	8	2	1	1	0.026	0.27
GO:0008138	protein tyrosine/serine/threonine phosphatase activity	41	2	6	0.026	0.29	0.026	0.27
GO:0032259	methylation	64	4	8	0.026	0.29	0.026	0.27
GO:0042771	DNA damage response, signal transduction by p53 class mediator resulting in induction of apoptosis	12	1	3	0.027	0.29	0.027	0.27
GO:0006098	pentose-phosphate shunt	12	1	3	0.027	0.29	0.027	0.27
GO:0030286	dynein complex	12	1	3	0.027	0.29	0.027	0.27
GO:0006811	ion transport	197	11	4	1	1	0.027	0.27
GO:0006281	DNA repair	100	6	11	0.025	0.29	0.028	0.27
GO:0016064	immunoglobulin mediated immune response	5	0	2	0.028	0.29	0.028	0.27
GO:0016504	peptidase activator activity	5	0	2	0.028	0.29	0.028	0.27
GO:0006956	complement activation	5	0	2	0.028	0.29	0.028	0.27
GO:0003954	NADH dehydrogenase activity	5	0	2	0.028	0.29	0.028	0.27
GO:0050662	coenzyme binding	32	2	5	0.032	0.29	0.032	0.27
GO:0055085	transmembrane transport	313	18	9	0.99	1	0.033	0.27
GO:0008610	lipid biosynthetic process	14	1	3	0.041	0.29	0.041	0.27
GO:0010224	response to UV-B	6	0	2	0.041	0.29	0.041	0.27
GO:0048662	negative regulation of smooth muscle cell proliferation	6	0	2	0.041	0.29	0.041	0.27
GO:0032735	positive regulation of interleukin-12 production	6	0	2	0.041	0.29	0.041	0.27
GO:0010952	positive regulation of peptidase activity	6	0	2	0.041	0.29	0.041	0.27
GO:0016705	oxidoreductase activity, acting on paired donors, with incorporation or reduction of molecular oxygen	46	3	6	0.043	0.29	0.043	0.27
GO:0001666	response to hypoxia	35	2	5	0.045	0.29	0.045	0.27
GO:0016788	hydrolase activity, acting on ester bonds	35	2	5	0.045	0.29	0.045	0.27
GO:0005576	extracellular region	242	14	21	0.032	0.29	0.047	0.27
GO:0000781	chromosome, telomeric region	15	1	3	0.049	0.29	0.049	0.27
GO:0005839	proteasome core complex	15	1	3	0.049	0.29	0.049	0.27
GO:0051539	4 iron, 4 sulfur cluster binding	15	1	3	0.049	0.29	0.049	0.27
GO:0003684	damaged DNA binding	25	1	4	0.049	0.29	0.049	0.27
GO:0003899	DNA-directed RNA polymerase activity	25	1	4	0.049	0.29	0.049	0.27
GO:0008284	positive regulation of cell proliferation	155	9	3	0.99	1	0.05	0.27
GO:0042613	MHC class II protein complex	7	0	2	0.055	0.29	0.055	0.27
GO:0001917	photoreceptor inner segment	7	0	2	0.055	0.29	0.055	0.27
GO:0019773	proteasome core complex, alpha-subunit complex	7	0	2	0.055	0.29	0.055	0.27
GO:0008121	ubiquinol-cytochrome-c reductase activity	7	0	2	0.055	0.29	0.055	0.27
GO:0018345	protein palmitoylation	7	0	2	0.055	0.29	0.055	0.27
GO:0008430	selenium binding	7	0	2	0.055	0.29	0.055	0.27
GO:0042164	interleukin-12 alpha subunit binding	1	0	1	0.056	0.29	0.056	0.27
GO:0043514	interleukin-12 complex	1	0	1	0.056	0.29	0.056	0.27
GO:0002860	positive regulation of natural killer cell mediated cytotoxicity directed against tumor cell target	1	0	1	0.056	0.29	0.056	0.27
GO:0042510	regulation of tyrosine phosphorylation of Stat1 protein	1	0	1	0.056	0.29	0.056	0.27
GO:0070743	interleukin-23 complex	1	0	1	0.056	0.29	0.056	0.27
GO:0030101	natural killer cell activation	1	0	1	0.056	0.29	0.056	0.27
GO:0045519	interleukin-23 receptor binding	1	0	1	0.056	0.29	0.056	0.27
GO:0042520	positive regulation of tyrosine phosphorylation of Stat4 protein	1	0	1	0.056	0.29	0.056	0.27
GO:0051135	positive regulation of NK T cell activation	1	0	1	0.056	0.29	0.056	0.27
GO:0032693	negative regulation of interleukin-10 production	1	0	1	0.056	0.29	0.056	0.27
GO:0070857	regulation of bile acid biosynthetic process	1	0	1	0.056	0.29	0.056	0.27
GO:2000188	regulation of cholesterol homeostasis	1	0	1	0.056	0.29	0.056	0.27
GO:0050265	RNA uridylyltransferase activity	1	0	1	0.056	0.29	0.056	0.27
GO:0035693	NOS2-CD74 complex	1	0	1	0.056	0.29	0.056	0.27
GO:2000343	positive regulation of chemokine (C-X-C motif) ligand 2 production	1	0	1	0.056	0.29	0.056	0.27
GO:0002830	positive regulation of type 2 immune response	1	0	1	0.056	0.29	0.056	0.27
GO:0045581	negative regulation of T cell differentiation	1	0	1	0.056	0.29	0.056	0.27
GO:0035692	macrophage migration inhibitory factor receptor complex	1	0	1	0.056	0.29	0.056	0.27
GO:0035718	macrophage migration inhibitory factor binding	1	0	1	0.056	0.29	0.056	0.27
GO:0002792	negative regulation of peptide secretion	1	0	1	0.056	0.29	0.056	0.27
GO:0035691	macrophage migration inhibitory factor signaling pathway	1	0	1	0.056	0.29	0.056	0.27
GO:0050765	negative regulation of phagocytosis	1	0	1	0.056	0.29	0.056	0.27
GO:0045143	homologous chromosome segregation	1	0	1	0.056	0.29	0.056	0.27
GO:0046403	polynucleotide 3'-phosphatase activity	1	0	1	0.056	0.29	0.056	0.27
GO:0033699	DNA 5'-adenosine monophosphate hydrolase activity	1	0	1	0.056	0.29	0.056	0.27
GO:0035770	ribonucleoprotein granule	1	0	1	0.056	0.29	0.056	0.27
GO:0031627	telomeric loop formation	1	0	1	0.056	0.29	0.056	0.27
GO:0031860	telomeric 3' overhang formation	1	0	1	0.056	0.29	0.056	0.27
GO:0008241	peptidyl-dipeptidase activity	1	0	1	0.056	0.29	0.056	0.27
GO:0016300	tRNA (uracil) methyltransferase activity	1	0	1	0.056	0.29	0.056	0.27
GO:0038046	enkephalin receptor activity	1	0	1	0.056	0.29	0.056	0.27
GO:0004679	AMP-activated protein kinase activity	1	0	1	0.056	0.29	0.056	0.27
GO:0035404	histone-serine phosphorylation	1	0	1	0.056	0.29	0.056	0.27
GO:0035174	histone serine kinase activity	1	0	1	0.056	0.29	0.056	0.27
GO:0009133	nucleoside diphosphate biosynthetic process	1	0	1	0.056	0.29	0.056	0.27
GO:0009124	nucleoside monophosphate biosynthetic process	1	0	1	0.056	0.29	0.056	0.27
GO:0015319	sodium:inorganic phosphate symporter activity	1	0	1	0.056	0.29	0.056	0.27
GO:0051099	positive regulation of binding	1	0	1	0.056	0.29	0.056	0.27
GO:0009051	pentose-phosphate shunt, oxidative branch	1	0	1	0.056	0.29	0.056	0.27
GO:0019322	pentose biosynthetic process	1	0	1	0.056	0.29	0.056	0.27
GO:0046456	icosanoid biosynthetic process	1	0	1	0.056	0.29	0.056	0.27
GO:0051594	detection of glucose	1	0	1	0.056	0.29	0.056	0.27
GO:0004340	glucokinase activity	1	0	1	0.056	0.29	0.056	0.27
GO:0005536	glucose binding	1	0	1	0.056	0.29	0.056	0.27
GO:0051156	glucose 6-phosphate metabolic process	1	0	1	0.056	0.29	0.056	0.27
GO:0001678	cellular glucose homeostasis	1	0	1	0.056	0.29	0.056	0.27
GO:0043515	kinetochore binding	1	0	1	0.056	0.29	0.056	0.27
GO:0004491	methylmalonate-semialdehyde dehydrogenase (acylating) activity	1	0	1	0.056	0.29	0.056	0.27
GO:0003858	3-hydroxybutyrate dehydrogenase activity	1	0	1	0.056	0.29	0.056	0.27
GO:0019290	siderophore biosynthetic process	1	0	1	0.056	0.29	0.056	0.27
GO:0004345	glucose-6-phosphate dehydrogenase activity	1	0	1	0.056	0.29	0.056	0.27
GO:0017057	6-phosphogluconolactonase activity	1	0	1	0.056	0.29	0.056	0.27
GO:0050428	3'-phosphoadenosine 5'-phosphosulfate biosynthetic process	1	0	1	0.056	0.29	0.056	0.27
GO:0043241	protein complex disassembly	1	0	1	0.056	0.29	0.056	0.27
GO:0042612	MHC class I protein complex	1	0	1	0.056	0.29	0.056	0.27
GO:0033077	T cell differentiation in thymus	1	0	1	0.056	0.29	0.056	0.27
GO:0002237	response to molecule of bacterial origin	1	0	1	0.056	0.29	0.056	0.27
GO:0002481	antigen processing and presentation of exogenous protein antigen via MHC class Ib, TAP-dependent	1	0	1	0.056	0.29	0.056	0.27
GO:0002474	antigen processing and presentation of peptide antigen via MHC class I	1	0	1	0.056	0.29	0.056	0.27
GO:0033162	melanosome membrane	1	0	1	0.056	0.29	0.056	0.27
GO:0043438	acetoacetic acid metabolic process	1	0	1	0.056	0.29	0.056	0.27
GO:0016716	oxidoreductase activity, acting on paired donors, with incorporation or reduction of molecular oxygen, another compound as one donor, and incorporation of one atom of oxygen	1	0	1	0.056	0.29	0.056	0.27
GO:0030669	clathrin-coated endocytic vesicle membrane	1	0	1	0.056	0.29	0.056	0.27
GO:0070463	tubulin-dependent ATPase activity	1	0	1	0.056	0.29	0.056	0.27
GO:0008574	plus-end-directed microtubule motor activity	1	0	1	0.056	0.29	0.056	0.27
GO:0008035	high-density lipoprotein particle binding	1	0	1	0.056	0.29	0.056	0.27
GO:0015920	lipopolysaccharide transport	1	0	1	0.056	0.29	0.056	0.27
GO:0070506	high-density lipoprotein particle receptor activity	1	0	1	0.056	0.29	0.056	0.27
GO:0070508	cholesterol import	1	0	1	0.056	0.29	0.056	0.27
GO:0010899	regulation of phosphatidylcholine catabolic process	1	0	1	0.056	0.29	0.056	0.27
GO:0045898	regulation of RNA polymerase II transcriptional preinitiation complex assembly	1	0	1	0.056	0.29	0.056	0.27
GO:0050862	positive regulation of T cell receptor signaling pathway	1	0	1	0.056	0.29	0.056	0.27
GO:0032261	purine nucleotide salvage	1	0	1	0.056	0.29	0.056	0.27
GO:0060169	negative regulation of adenosine receptor signaling pathway	1	0	1	0.056	0.29	0.056	0.27
GO:0046101	hypoxanthine biosynthetic process	1	0	1	0.056	0.29	0.056	0.27
GO:0046061	dATP catabolic process	1	0	1	0.056	0.29	0.056	0.27
GO:0060407	negative regulation of penile erection	1	0	1	0.056	0.29	0.056	0.27
GO:0006157	deoxyadenosine catabolic process	1	0	1	0.056	0.29	0.056	0.27
GO:0046103	inosine biosynthetic process	1	0	1	0.056	0.29	0.056	0.27
GO:0046111	xanthine biosynthetic process	1	0	1	0.056	0.29	0.056	0.27
GO:0002636	positive regulation of germinal center formation	1	0	1	0.056	0.29	0.056	0.27
GO:0000439	core TFIIH complex	1	0	1	0.056	0.29	0.056	0.27
GO:0051057	positive regulation of small GTPase mediated signal transduction	1	0	1	0.056	0.29	0.056	0.27
GO:0047277	globoside alpha-N-acetylgalactosaminyltransferase activity	1	0	1	0.056	0.29	0.056	0.27
GO:0019237	centromeric DNA binding	1	0	1	0.056	0.29	0.056	0.27
GO:0032302	MutSbeta complex	1	0	1	0.056	0.29	0.056	0.27
GO:0032181	dinucleotide repeat insertion binding	1	0	1	0.056	0.29	0.056	0.27
GO:0019724	B cell mediated immunity	1	0	1	0.056	0.29	0.056	0.27
GO:0008653	lipopolysaccharide metabolic process	1	0	1	0.056	0.29	0.056	0.27
GO:0050528	acyloxyacyl hydrolase activity	1	0	1	0.056	0.29	0.056	0.27
GO:0004408	holocytochrome-c synthase activity	1	0	1	0.056	0.29	0.056	0.27
GO:0044598	doxorubicin metabolic process	1	0	1	0.056	0.29	0.056	0.27
GO:0044597	daunorubicin metabolic process	1	0	1	0.056	0.29	0.056	0.27
GO:0003955	NAD(P)H dehydrogenase (quinone) activity	1	0	1	0.056	0.29	0.056	0.27
GO:0046459	short-chain fatty acid metabolic process	1	0	1	0.056	0.29	0.056	0.27
GO:0006681	galactosylceramide metabolic process	1	0	1	0.056	0.29	0.056	0.27
GO:0009448	gamma-aminobutyric acid metabolic process	1	0	1	0.056	0.29	0.056	0.27
GO:0006105	succinate metabolic process	1	0	1	0.056	0.29	0.056	0.27
GO:0006650	glycerophospholipid metabolic process	1	0	1	0.056	0.29	0.056	0.27
GO:0009450	gamma-aminobutyric acid catabolic process	1	0	1	0.056	0.29	0.056	0.27
GO:0006678	glucosylceramide metabolic process	1	0	1	0.056	0.29	0.056	0.27
GO:0006083	acetate metabolic process	1	0	1	0.056	0.29	0.056	0.27
GO:0004132	dCMP deaminase activity	1	0	1	0.056	0.29	0.056	0.27
GO:0051014	actin filament severing	1	0	1	0.056	0.29	0.056	0.27
GO:0034123	positive regulation of toll-like receptor signaling pathway	1	0	1	0.056	0.29	0.056	0.27
GO:0034346	positive regulation of type III interferon production	1	0	1	0.056	0.29	0.056	0.27
GO:0045356	positive regulation of interferon-alpha biosynthetic process	1	0	1	0.056	0.29	0.056	0.27
GO:0043985	histone H4-R3 methylation	1	0	1	0.056	0.29	0.056	0.27
GO:0035247	peptidyl-arginine omega-N-methylation	1	0	1	0.056	0.29	0.056	0.27
GO:0019918	peptidyl-arginine methylation, to symmetrical-dimethyl arginine	1	0	1	0.056	0.29	0.056	0.27
GO:0044020	histone methyltransferase activity (H4-R3 specific)	1	0	1	0.056	0.29	0.056	0.27
GO:0016277	[myelin basic protein]-arginine N-methyltransferase activity	1	0	1	0.056	0.29	0.056	0.27
GO:0035243	protein-arginine omega-N symmetric methyltransferase activity	1	0	1	0.056	0.29	0.056	0.27
GO:0010430	fatty acid omega-oxidation	1	0	1	0.056	0.29	0.056	0.27
GO:0034162	toll-like receptor 9 signaling pathway	1	0	1	0.056	0.29	0.056	0.27
GO:0034138	toll-like receptor 3 signaling pathway	1	0	1	0.056	0.29	0.056	0.27
GO:0034154	toll-like receptor 7 signaling pathway	1	0	1	0.056	0.29	0.056	0.27
GO:0033257	Bcl3/NF-kappaB2 complex	1	0	1	0.056	0.29	0.056	0.27
GO:0002268	follicular dendritic cell differentiation	1	0	1	0.056	0.29	0.056	0.27
GO:0046122	purine deoxyribonucleoside metabolic process	1	0	1	0.056	0.29	0.056	0.27
GO:0046070	dGTP metabolic process	1	0	1	0.056	0.29	0.056	0.27
GO:0004138	deoxyguanosine kinase activity	1	0	1	0.056	0.29	0.056	0.27
GO:0071468	cellular response to acidity	1	0	1	0.056	0.29	0.056	0.27
GO:0051371	muscle alpha-actinin binding	1	0	1	0.056	0.29	0.056	0.27
GO:0033040	sour taste receptor activity	1	0	1	0.056	0.29	0.056	0.27
GO:0035695	mitochondrion degradation by induced vacuole formation	1	0	1	0.056	0.29	0.056	0.27
GO:0032407	MutSalpha complex binding	1	0	1	0.056	0.29	0.056	0.27
GO:0004334	fumarylacetoacetase activity	1	0	1	0.056	0.29	0.056	0.27
GO:2001246	negative regulation of phosphatidylcholine biosynthetic process	1	0	1	0.056	0.29	0.056	0.27
GO:0047184	1-acylglycerophosphocholine O-acyltransferase activity	1	0	1	0.056	0.29	0.056	0.27
GO:0004463	leukotriene-A4 hydrolase activity	1	0	1	0.056	0.29	0.056	0.27
GO:0034039	8-oxo-7,8-dihydroguanine DNA N-glycosylase activity	1	0	1	0.056	0.29	0.056	0.27
GO:0008534	oxidized purine base lesion DNA N-glycosylase activity	1	0	1	0.056	0.29	0.056	0.27
GO:0009107	lipoate biosynthetic process	1	0	1	0.056	0.29	0.056	0.27
GO:0016992	lipoate synthase activity	1	0	1	0.056	0.29	0.056	0.27
GO:0042427	serotonin biosynthetic process	1	0	1	0.056	0.29	0.056	0.27
GO:2000098	negative regulation of smooth muscle cell-matrix adhesion	1	0	1	0.056	0.29	0.056	0.27
GO:0060588	negative regulation of lipoprotein lipid oxidation	1	0	1	0.056	0.29	0.056	0.27
GO:2000405	negative regulation of T cell migration	1	0	1	0.056	0.29	0.056	0.27
GO:1900016	negative regulation of cytokine production involved in inflammatory response	1	0	1	0.056	0.29	0.056	0.27
GO:0071638	negative regulation of monocyte chemotactic protein-1 production	1	0	1	0.056	0.29	0.056	0.27
GO:0019797	procollagen-proline 3-dioxygenase activity	1	0	1	0.056	0.29	0.056	0.27
GO:0019511	peptidyl-proline hydroxylation	1	0	1	0.056	0.29	0.056	0.27
GO:0004676	3-phosphoinositide-dependent protein kinase activity	1	0	1	0.056	0.29	0.056	0.27
GO:0003904	deoxyribodipyrimidine photo-lyase activity	1	0	1	0.056	0.29	0.056	0.27
GO:0003953	NAD+ nucleosidase activity	1	0	1	0.056	0.29	0.056	0.27
GO:0005666	DNA-directed RNA polymerase III complex	1	0	1	0.056	0.29	0.056	0.27
GO:0043139	5'-3' DNA helicase activity	1	0	1	0.056	0.29	0.056	0.27
GO:0042461	photoreceptor cell development	1	0	1	0.056	0.29	0.056	0.27
GO:0060271	cilium morphogenesis	1	0	1	0.056	0.29	0.056	0.27
GO:0001822	kidney development	1	0	1	0.056	0.29	0.056	0.27
GO:0004031	aldehyde oxidase activity	1	0	1	0.056	0.29	0.056	0.27
GO:0017075	syntaxin-1 binding	1	0	1	0.056	0.29	0.056	0.27
GO:0001872	(1->3)-beta-D-glucan binding	1	0	1	0.056	0.29	0.056	0.27
GO:0008228	opsonization	1	0	1	0.056	0.29	0.056	0.27
GO:0015993	molecular hydrogen transport	1	0	1	0.056	0.29	0.056	0.27
GO:0047988	hydroxyacid-oxoacid transhydrogenase activity	1	0	1	0.056	0.29	0.056	0.27
GO:0002177	manchette	1	0	1	0.056	0.29	0.056	0.27
GO:0033615	mitochondrial proton-transporting ATP synthase complex assembly	1	0	1	0.056	0.29	0.056	0.27
GO:0032027	myosin light chain binding	1	0	1	0.056	0.29	0.056	0.27
GO:0019865	immunoglobulin binding	1	0	1	0.056	0.29	0.056	0.27
GO:0034673	inhibin-betaglycan-ActRII complex	1	0	1	0.056	0.29	0.056	0.27
GO:0050999	regulation of nitric-oxide synthase activity	1	0	1	0.056	0.29	0.056	0.27
GO:0090049	regulation of cell migration involved in sprouting angiogenesis	1	0	1	0.056	0.29	0.056	0.27
GO:0016034	maleylacetoacetate isomerase activity	1	0	1	0.056	0.29	0.056	0.27
GO:0046086	adenosine biosynthetic process	1	0	1	0.056	0.29	0.056	0.27
GO:0006196	AMP catabolic process	1	0	1	0.056	0.29	0.056	0.27
GO:0019255	glucose 1-phosphate metabolic process	1	0	1	0.056	0.29	0.056	0.27
GO:0004610	phosphoacetylglucosamine mutase activity	1	0	1	0.056	0.29	0.056	0.27
GO:0000240	diplotene	1	0	1	0.056	0.29	0.056	0.27
GO:0006463	steroid hormone receptor complex assembly	1	0	1	0.056	0.29	0.056	0.27
GO:0008387	steroid 7-alpha-hydroxylase activity	1	0	1	0.056	0.29	0.056	0.27
GO:0004494	methylmalonyl-CoA mutase activity	1	0	1	0.056	0.29	0.056	0.27
GO:0030890	positive regulation of B cell proliferation	16	1	3	0.058	0.29	0.058	0.27
GO:0004298	threonine-type endopeptidase activity	16	1	3	0.058	0.29	0.058	0.27
GO:0044237	cellular metabolic process	27	2	4	0.062	0.32	0.062	0.29
GO:0020037	heme binding	72	4	8	0.049	0.29	0.064	0.3
GO:0016798	hydrolase activity, acting on glycosyl bonds	17	1	3	0.067	0.34	0.067	0.31
GO:0050661	NADP binding	17	1	3	0.067	0.34	0.067	0.31
GO:0007165	signal transduction	667	38	27	0.98	1	0.069	0.32
GO:0004602	glutathione peroxidase activity	8	0	2	0.071	0.34	0.071	0.32
GO:0016558	protein import into peroxisome matrix	8	0	2	0.071	0.34	0.071	0.32
GO:0019538	protein metabolic process	8	0	2	0.071	0.34	0.071	0.32
GO:0010165	response to X-ray	8	0	2	0.071	0.34	0.071	0.32
GO:0016409	palmitoyltransferase activity	8	0	2	0.071	0.34	0.071	0.32
GO:0001510	RNA methylation	8	0	2	0.071	0.34	0.071	0.32
GO:0080008	CUL4 RING ubiquitin ligase complex	8	0	2	0.071	0.34	0.071	0.32
GO:0016651	oxidoreductase activity, acting on NADH or NADPH	8	0	2	0.071	0.34	0.071	0.32
GO:0004364	glutathione transferase activity	8	0	2	0.071	0.34	0.071	0.32
GO:0006139	nucleobase-containing compound metabolic process	40	2	5	0.072	0.35	0.072	0.32
GO:0051276	chromosome organization	18	1	3	0.077	0.37	0.077	0.34
GO:0051603	proteolysis involved in cellular protein catabolic process	18	1	3	0.077	0.37	0.077	0.34
GO:0005815	microtubule organizing center	18	1	3	0.077	0.37	0.077	0.34
GO:0004672	protein kinase activity	409	23	15	0.97	1	0.08	0.34
GO:0005614	interstitial matrix	9	1	2	0.088	0.37	0.088	0.34
GO:0032784	regulation of transcription elongation, DNA-dependent	9	1	2	0.088	0.37	0.088	0.34
GO:0006306	DNA methylation	9	1	2	0.088	0.37	0.088	0.34
GO:0015937	coenzyme A biosynthetic process	9	1	2	0.088	0.37	0.088	0.34
GO:0004616	phosphogluconate dehydrogenase (decarboxylating) activity	9	1	2	0.088	0.37	0.088	0.34
GO:0005875	microtubule associated complex	9	1	2	0.088	0.37	0.088	0.34
GO:0042098	T cell proliferation	9	1	2	0.088	0.37	0.088	0.34
GO:0045202	synapse	84	5	1	0.99	1	0.092	0.34
GO:0016020	membrane	1512	85	71	0.96	1	0.092	0.34
GO:0005604	basement membrane	43	2	5	0.092	0.37	0.092	0.34
GO:0006357	regulation of transcription from RNA polymerase II promoter	108	6	2	0.99	1	0.093	0.34
GO:0003707	steroid hormone receptor activity	31	2	4	0.094	0.37	0.094	0.34
GO:0007275	multicellular organismal development	112	6	2	0.99	1	0.095	0.34
GO:0005887	integral to plasma membrane	113	6	2	0.99	1	0.096	0.34
GO:0050728	negative regulation of inflammatory response	20	1	3	0.099	0.37	0.099	0.34
GO:0007050	cell cycle arrest	44	2	5	0.099	0.37	0.099	0.34
GO:0043401	steroid hormone mediated signaling pathway	32	2	4	0.1	0.37	0.1	0.34
GO:0043169	cation binding	32	2	4	0.1	0.37	0.1	0.34
GO:0000166	nucleotide binding	1161	65	53	0.96	1	0.11	0.34
GO:0005544	calcium-dependent phospholipid binding	10	1	2	0.11	0.37	0.11	0.34
GO:0046847	filopodium assembly	10	1	2	0.11	0.37	0.11	0.34
GO:0035085	cilium axoneme	10	1	2	0.11	0.37	0.11	0.34
GO:0007249	I-kappaB kinase/NF-kappaB cascade	10	1	2	0.11	0.37	0.11	0.34
GO:0001669	acrosomal vesicle	10	1	2	0.11	0.37	0.11	0.34
GO:0072593	reactive oxygen species metabolic process	10	1	2	0.11	0.37	0.11	0.34
GO:0042803	protein homodimerization activity	227	13	7	0.97	1	0.11	0.34
GO:0051142	positive regulation of NK T cell proliferation	2	0	1	0.11	0.37	0.11	0.34
GO:0034393	positive regulation of smooth muscle cell apoptotic process	2	0	1	0.11	0.37	0.11	0.34
GO:0010535	positive regulation of activation of JAK2 kinase activity	2	0	1	0.11	0.37	0.11	0.34
GO:0004467	long-chain fatty acid-CoA ligase activity	2	0	1	0.11	0.37	0.11	0.34
GO:0019166	trans-2-enoyl-CoA reductase (NADPH) activity	2	0	1	0.11	0.37	0.11	0.34
GO:0005771	multivesicular body	2	0	1	0.11	0.37	0.11	0.34
GO:0006266	DNA ligation	2	0	1	0.11	0.37	0.11	0.34
GO:0060152	microtubule-based peroxisome localization	2	0	1	0.11	0.37	0.11	0.34
GO:0005584	collagen type I	2	0	1	0.11	0.37	0.11	0.34
GO:0002218	activation of innate immune response	2	0	1	0.11	0.37	0.11	0.34
GO:0071360	cellular response to exogenous dsRNA	2	0	1	0.11	0.37	0.11	0.34
GO:0060088	auditory receptor cell stereocilium organization	2	0	1	0.11	0.37	0.11	0.34
GO:0045767	regulation of anti-apoptosis	2	0	1	0.11	0.37	0.11	0.34
GO:0030553	cGMP binding	2	0	1	0.11	0.37	0.11	0.34
GO:0010038	response to metal ion	2	0	1	0.11	0.37	0.11	0.34
GO:0033120	positive regulation of RNA splicing	2	0	1	0.11	0.37	0.11	0.34
GO:0051938	L-glutamate import	2	0	1	0.11	0.37	0.11	0.34
GO:0005858	axonemal dynein complex	2	0	1	0.11	0.37	0.11	0.34
GO:0004756	selenide, water dikinase activity	2	0	1	0.11	0.37	0.11	0.34
GO:0033041	sweet taste receptor activity	2	0	1	0.11	0.37	0.11	0.34
GO:0008527	taste receptor activity	2	0	1	0.11	0.37	0.11	0.34
GO:0046835	carbohydrate phosphorylation	2	0	1	0.11	0.37	0.11	0.34
GO:0004396	hexokinase activity	2	0	1	0.11	0.37	0.11	0.34
GO:0045721	negative regulation of gluconeogenesis	2	0	1	0.11	0.37	0.11	0.34
GO:0006739	NADP metabolic process	2	0	1	0.11	0.37	0.11	0.34
GO:0003708	retinoic acid receptor activity	2	0	1	0.11	0.37	0.11	0.34
GO:0004482	mRNA (guanine-N7-)-methyltransferase activity	2	0	1	0.11	0.37	0.11	0.34
GO:0004020	adenylylsulfate kinase activity	2	0	1	0.11	0.37	0.11	0.34
GO:0000103	sulfate assimilation	2	0	1	0.11	0.37	0.11	0.34
GO:0004781	sulfate adenylyltransferase (ATP) activity	2	0	1	0.11	0.37	0.11	0.34
GO:0070097	delta-catenin binding	2	0	1	0.11	0.37	0.11	0.34
GO:0050080	malonyl-CoA decarboxylase activity	2	0	1	0.11	0.37	0.11	0.34
GO:0007019	microtubule depolymerization	2	0	1	0.11	0.37	0.11	0.34
GO:0005828	kinetochore microtubule	2	0	1	0.11	0.37	0.11	0.34
GO:0033632	regulation of cell-cell adhesion mediated by integrin	2	0	1	0.11	0.37	0.11	0.34
GO:0070244	negative regulation of thymocyte apoptotic process	2	0	1	0.11	0.37	0.11	0.34
GO:0070256	negative regulation of mucus secretion	2	0	1	0.11	0.37	0.11	0.34
GO:0002686	negative regulation of leukocyte migration	2	0	1	0.11	0.37	0.11	0.34
GO:0006154	adenosine catabolic process	2	0	1	0.11	0.37	0.11	0.34
GO:0001635	calcitonin gene-related polypeptide receptor activity	2	0	1	0.11	0.37	0.11	0.34
GO:0015252	hydrogen ion channel activity	2	0	1	0.11	0.37	0.11	0.34
GO:0032357	oxidized purine DNA binding	2	0	1	0.11	0.37	0.11	0.34
GO:0031573	intra-S DNA damage checkpoint	2	0	1	0.11	0.37	0.11	0.34
GO:0032301	MutSalpha complex	2	0	1	0.11	0.37	0.11	0.34
GO:0000400	four-way junction DNA binding	2	0	1	0.11	0.37	0.11	0.34
GO:0032139	dinucleotide insertion or deletion binding	2	0	1	0.11	0.37	0.11	0.34
GO:0043570	maintenance of DNA repeat elements	2	0	1	0.11	0.37	0.11	0.34
GO:0006119	oxidative phosphorylation	2	0	1	0.11	0.37	0.11	0.34
GO:0032143	single thymine insertion binding	2	0	1	0.11	0.37	0.11	0.34
GO:0032142	single guanine insertion binding	2	0	1	0.11	0.37	0.11	0.34
GO:0007144	female meiosis I	2	0	1	0.11	0.37	0.11	0.34
GO:0045359	positive regulation of interferon-beta biosynthetic process	2	0	1	0.11	0.37	0.11	0.34
GO:0035241	protein-arginine omega-N monomethyltransferase activity	2	0	1	0.11	0.37	0.11	0.34
GO:0018216	peptidyl-arginine methylation	2	0	1	0.11	0.37	0.11	0.34
GO:0008469	histone-arginine N-methyltransferase activity	2	0	1	0.11	0.37	0.11	0.34
GO:0008218	bioluminescence	2	0	1	0.11	0.37	0.11	0.34
GO:0035325	Toll-like receptor binding	2	0	1	0.11	0.37	0.11	0.34
GO:0032009	early phagosome	2	0	1	0.11	0.37	0.11	0.34
GO:0005227	calcium activated cation channel activity	2	0	1	0.11	0.37	0.11	0.34
GO:0006527	arginine catabolic process	2	0	1	0.11	0.37	0.11	0.34
GO:0005583	fibrillar collagen	2	0	1	0.11	0.37	0.11	0.34
GO:0072487	MSL complex	2	0	1	0.11	0.37	0.11	0.34
GO:0043171	peptide catabolic process	2	0	1	0.11	0.37	0.11	0.34
GO:0003964	RNA-directed DNA polymerase activity	2	0	1	0.11	0.37	0.11	0.34
GO:0006278	RNA-dependent DNA replication	2	0	1	0.11	0.37	0.11	0.34
GO:0004510	tryptophan 5-monooxygenase activity	2	0	1	0.11	0.37	0.11	0.34
GO:0030682	evasion or tolerance of host defense response	2	0	1	0.11	0.37	0.11	0.34
GO:0051246	regulation of protein metabolic process	2	0	1	0.11	0.37	0.11	0.34
GO:0033961	cis-stilbene-oxide hydrolase activity	2	0	1	0.11	0.37	0.11	0.34
GO:0004301	epoxide hydrolase activity	2	0	1	0.11	0.37	0.11	0.34
GO:0030992	intraflagellar transport particle B	2	0	1	0.11	0.37	0.11	0.34
GO:0006972	hyperosmotic response	2	0	1	0.11	0.37	0.11	0.34
GO:0043248	proteasome assembly	2	0	1	0.11	0.37	0.11	0.34
GO:0051880	G-quadruplex DNA binding	2	0	1	0.11	0.37	0.11	0.34
GO:0000733	DNA strand renaturation	2	0	1	0.11	0.37	0.11	0.34
GO:0000739	DNA strand annealing activity	2	0	1	0.11	0.37	0.11	0.34
GO:0045950	negative regulation of mitotic recombination	2	0	1	0.11	0.37	0.11	0.34
GO:0004560	alpha-L-fucosidase activity	2	0	1	0.11	0.37	0.11	0.34
GO:0006004	fucose metabolic process	2	0	1	0.11	0.37	0.11	0.34
GO:0004104	cholinesterase activity	2	0	1	0.11	0.37	0.11	0.34
GO:0010921	regulation of phosphatase activity	2	0	1	0.11	0.37	0.11	0.34
GO:0042904	9-cis-retinoic acid biosynthetic process	2	0	1	0.11	0.37	0.11	0.34
GO:0033093	Weibel-Palade body	2	0	1	0.11	0.37	0.11	0.34
GO:0034711	inhibin binding	2	0	1	0.11	0.37	0.11	0.34
GO:0019867	outer membrane	2	0	1	0.11	0.37	0.11	0.34
GO:0007033	vacuole organization	2	0	1	0.11	0.37	0.11	0.34
GO:0046511	sphinganine biosynthetic process	2	0	1	0.11	0.37	0.11	0.34
GO:0045792	negative regulation of cell size	2	0	1	0.11	0.37	0.11	0.34
GO:0004127	cytidylate kinase activity	2	0	1	0.11	0.37	0.11	0.34
GO:0031503	protein complex localization	2	0	1	0.11	0.37	0.11	0.34
GO:0033130	acetylcholine receptor binding	2	0	1	0.11	0.37	0.11	0.34
GO:0008396	oxysterol 7-alpha-hydroxylase activity	2	0	1	0.11	0.37	0.11	0.34
GO:0016866	intramolecular transferase activity	2	0	1	0.11	0.37	0.11	0.34
GO:0031419	cobalamin binding	2	0	1	0.11	0.37	0.11	0.34
GO:0045182	translation regulator activity	2	0	1	0.11	0.37	0.11	0.34
GO:0051087	chaperone binding	21	1	3	0.11	0.37	0.11	0.35
GO:0003697	single-stranded DNA binding	21	1	3	0.11	0.37	0.11	0.35
GO:0004867	serine-type endopeptidase inhibitor activity	33	2	4	0.11	0.37	0.11	0.35
GO:0016787	hydrolase activity	529	30	38	0.071	0.35	0.12	0.38
GO:0032760	positive regulation of tumor necrosis factor production	11	1	2	0.12	0.41	0.12	0.38
GO:0006952	defense response	11	1	2	0.12	0.41	0.12	0.38
GO:0019882	antigen processing and presentation	11	1	2	0.12	0.41	0.12	0.38
GO:0008093	cytoskeletal adaptor activity	11	1	2	0.12	0.41	0.12	0.38
GO:0032391	photoreceptor connecting cilium	11	1	2	0.12	0.41	0.12	0.38
GO:0004713	protein tyrosine kinase activity	348	20	13	0.96	1	0.13	0.38
GO:0005622	intracellular	1319	74	62	0.95	1	0.13	0.39
GO:0016887	ATPase activity	99	6	9	0.1	0.37	0.13	0.39
GO:0016874	ligase activity	73	4	1	0.99	1	0.13	0.39
GO:0015629	actin cytoskeleton	75	4	1	0.99	1	0.13	0.39
GO:0010628	positive regulation of gene expression	79	4	1	0.99	1	0.13	0.39
GO:0016772	transferase activity, transferring phosphorus-containing groups	429	24	17	0.95	1	0.13	0.39
GO:0003677	DNA binding	737	41	32	0.96	1	0.14	0.39
GO:0004222	metalloendopeptidase activity	81	5	8	0.085	0.37	0.14	0.39
GO:0006200	ATP catabolic process	81	5	8	0.085	0.37	0.14	0.39
GO:0004553	hydrolase activity, hydrolyzing O-glycosyl compounds	36	2	4	0.14	0.41	0.14	0.39
GO:0004497	monooxygenase activity	36	2	4	0.14	0.41	0.14	0.39
GO:0007031	peroxisome organization	12	1	2	0.14	0.41	0.14	0.39
GO:0000723	telomere maintenance	12	1	2	0.14	0.41	0.14	0.39
GO:0050873	brown fat cell differentiation	12	1	2	0.14	0.41	0.14	0.39
GO:0006887	exocytosis	12	1	2	0.14	0.41	0.14	0.39
GO:0006284	base-excision repair	12	1	2	0.14	0.41	0.14	0.39
GO:0015631	tubulin binding	12	1	2	0.14	0.41	0.14	0.39
GO:0008285	negative regulation of cell proliferation	145	8	4	0.97	1	0.15	0.39
GO:0005730	nucleolus	235	13	8	0.96	1	0.15	0.39
GO:0016747	transferase activity, transferring acyl groups other than amino-acyl groups	37	2	4	0.15	0.41	0.15	0.39
GO:0009897	external side of plasma membrane	61	3	6	0.13	0.41	0.16	0.39
GO:0019787	small conjugating protein ligase activity	3	0	1	0.16	0.41	0.16	0.39
GO:0045040	protein import into mitochondrial outer membrane	3	0	1	0.16	0.41	0.16	0.39
GO:0032700	negative regulation of interleukin-17 production	3	0	1	0.16	0.41	0.16	0.39
GO:0032819	positive regulation of natural killer cell proliferation	3	0	1	0.16	0.41	0.16	0.39
GO:0032725	positive regulation of granulocyte macrophage colony-stimulating factor production	3	0	1	0.16	0.41	0.16	0.39
GO:0032733	positive regulation of interleukin-10 production	3	0	1	0.16	0.41	0.16	0.39
GO:0050671	positive regulation of lymphocyte proliferation	3	0	1	0.16	0.41	0.16	0.39
GO:0047617	acyl-CoA hydrolase activity	3	0	1	0.16	0.41	0.16	0.39
GO:0019987	negative regulation of anti-apoptosis	3	0	1	0.16	0.41	0.16	0.39
GO:0031258	lamellipodium membrane	3	0	1	0.16	0.41	0.16	0.39
GO:0042289	MHC class II protein binding	3	0	1	0.16	0.41	0.16	0.39
GO:0005773	vacuole	3	0	1	0.16	0.41	0.16	0.39
GO:0002606	positive regulation of dendritic cell antigen processing and presentation	3	0	1	0.16	0.41	0.16	0.39
GO:0001961	positive regulation of cytokine-mediated signaling pathway	3	0	1	0.16	0.41	0.16	0.39
GO:0060907	positive regulation of macrophage cytokine production	3	0	1	0.16	0.41	0.16	0.39
GO:0006354	transcription elongation, DNA-dependent	3	0	1	0.16	0.41	0.16	0.39
GO:0010608	posttranscriptional regulation of gene expression	3	0	1	0.16	0.41	0.16	0.39
GO:0070208	protein heterotrimerization	3	0	1	0.16	0.41	0.16	0.39
GO:0033160	positive regulation of protein import into nucleus, translocation	3	0	1	0.16	0.41	0.16	0.39
GO:0002230	positive regulation of defense response to virus by host	3	0	1	0.16	0.41	0.16	0.39
GO:0035458	cellular response to interferon-beta	3	0	1	0.16	0.41	0.16	0.39
GO:0007605	sensory perception of sound	3	0	1	0.16	0.41	0.16	0.39
GO:0002446	neutrophil mediated immunity	3	0	1	0.16	0.41	0.16	0.39
GO:0000293	ferric-chelate reductase activity	3	0	1	0.16	0.41	0.16	0.39
GO:0045745	positive regulation of G-protein coupled receptor protein signaling pathway	3	0	1	0.16	0.41	0.16	0.39
GO:0002098	tRNA wobble uridine modification	3	0	1	0.16	0.41	0.16	0.39
GO:0005663	DNA replication factor C complex	3	0	1	0.16	0.41	0.16	0.39
GO:0004140	dephospho-CoA kinase activity	3	0	1	0.16	0.41	0.16	0.39
GO:0031669	cellular response to nutrient levels	3	0	1	0.16	0.41	0.16	0.39
GO:0017110	nucleoside-diphosphatase activity	3	0	1	0.16	0.41	0.16	0.39
GO:0031313	extrinsic to endosome membrane	3	0	1	0.16	0.41	0.16	0.39
GO:0060076	excitatory synapse	3	0	1	0.16	0.41	0.16	0.39
GO:0008494	translation activator activity	3	0	1	0.16	0.41	0.16	0.39
GO:0071236	cellular response to antibiotic	3	0	1	0.16	0.41	0.16	0.39
GO:0043266	regulation of potassium ion transport	3	0	1	0.16	0.41	0.16	0.39
GO:0004065	arylsulfatase activity	3	0	1	0.16	0.41	0.16	0.39
GO:0045820	negative regulation of glycolysis	3	0	1	0.16	0.41	0.16	0.39
GO:0008188	neuropeptide receptor activity	3	0	1	0.16	0.41	0.16	0.39
GO:0042026	protein refolding	3	0	1	0.16	0.41	0.16	0.39
GO:0006582	melanin metabolic process	3	0	1	0.16	0.41	0.16	0.39
GO:0001875	lipopolysaccharide receptor activity	3	0	1	0.16	0.41	0.16	0.39
GO:0034186	apolipoprotein A-I binding	3	0	1	0.16	0.41	0.16	0.39
GO:0010867	positive regulation of triglyceride biosynthetic process	3	0	1	0.16	0.41	0.16	0.39
GO:0010886	positive regulation of cholesterol storage	3	0	1	0.16	0.41	0.16	0.39
GO:0050850	positive regulation of calcium-mediated signaling	3	0	1	0.16	0.41	0.16	0.39
GO:0045580	regulation of T cell differentiation	3	0	1	0.16	0.41	0.16	0.39
GO:0004962	endothelin receptor activity	3	0	1	0.16	0.41	0.16	0.39
GO:0051096	positive regulation of helicase activity	3	0	1	0.16	0.41	0.16	0.39
GO:0032137	guanine/thymine mispair binding	3	0	1	0.16	0.41	0.16	0.39
GO:0032405	MutLalpha complex binding	3	0	1	0.16	0.41	0.16	0.39
GO:0072686	mitotic spindle	3	0	1	0.16	0.41	0.16	0.39
GO:0001602	pancreatic polypeptide receptor activity	3	0	1	0.16	0.41	0.16	0.39
GO:0045617	negative regulation of keratinocyte differentiation	3	0	1	0.16	0.41	0.16	0.39
GO:0010837	regulation of keratinocyte proliferation	3	0	1	0.16	0.41	0.16	0.39
GO:0000087	M phase of mitotic cell cycle	3	0	1	0.16	0.41	0.16	0.39
GO:0003896	DNA primase activity	3	0	1	0.16	0.41	0.16	0.39
GO:0014909	smooth muscle cell migration	3	0	1	0.16	0.41	0.16	0.39
GO:0000387	spliceosomal snRNP assembly	3	0	1	0.16	0.41	0.16	0.39
GO:0006081	cellular aldehyde metabolic process	3	0	1	0.16	0.41	0.16	0.39
GO:0006940	regulation of smooth muscle contraction	3	0	1	0.16	0.41	0.16	0.39
GO:0019206	nucleoside kinase activity	3	0	1	0.16	0.41	0.16	0.39
GO:0035694	mitochondrial protein catabolic process	3	0	1	0.16	0.41	0.16	0.39
GO:0009452	RNA capping	3	0	1	0.16	0.41	0.16	0.39
GO:0004523	ribonuclease H activity	3	0	1	0.16	0.41	0.16	0.39
GO:0042308	negative regulation of protein import into nucleus	3	0	1	0.16	0.41	0.16	0.39
GO:0045750	positive regulation of S phase of mitotic cell cycle	3	0	1	0.16	0.41	0.16	0.39
GO:0006784	heme a biosynthetic process	3	0	1	0.16	0.41	0.16	0.39
GO:0034122	negative regulation of toll-like receptor signaling pathway	3	0	1	0.16	0.41	0.16	0.39
GO:0010594	regulation of endothelial cell migration	3	0	1	0.16	0.41	0.16	0.39
GO:0007094	mitotic cell cycle spindle assembly checkpoint	3	0	1	0.16	0.41	0.16	0.39
GO:0043140	ATP-dependent 3'-5' DNA helicase activity	3	0	1	0.16	0.41	0.16	0.39
GO:0000405	bubble DNA binding	3	0	1	0.16	0.41	0.16	0.39
GO:0051098	regulation of binding	3	0	1	0.16	0.41	0.16	0.39
GO:0051782	negative regulation of cell division	3	0	1	0.16	0.41	0.16	0.39
GO:0031297	replication fork processing	3	0	1	0.16	0.41	0.16	0.39
GO:0034214	protein hexamerization	3	0	1	0.16	0.41	0.16	0.39
GO:0005641	nuclear envelope lumen	3	0	1	0.16	0.41	0.16	0.39
GO:0030284	estrogen receptor activity	3	0	1	0.16	0.41	0.16	0.39
GO:0005606	laminin-1 complex	3	0	1	0.16	0.41	0.16	0.39
GO:2000179	positive regulation of neural precursor cell proliferation	3	0	1	0.16	0.41	0.16	0.39
GO:2000648	positive regulation of stem cell proliferation	3	0	1	0.16	0.41	0.16	0.39
GO:0051128	regulation of cellular component organization	3	0	1	0.16	0.41	0.16	0.39
GO:0015467	G-protein activated inward rectifier potassium channel activity	3	0	1	0.16	0.41	0.16	0.39
GO:0017059	serine C-palmitoyltransferase complex	3	0	1	0.16	0.41	0.16	0.39
GO:0004758	serine C-palmitoyltransferase activity	3	0	1	0.16	0.41	0.16	0.39
GO:0046512	sphingosine biosynthetic process	3	0	1	0.16	0.41	0.16	0.39
GO:0006686	sphingomyelin biosynthetic process	3	0	1	0.16	0.41	0.16	0.39
GO:0009166	nucleotide catabolic process	3	0	1	0.16	0.41	0.16	0.39
GO:0004614	phosphoglucomutase activity	3	0	1	0.16	0.41	0.16	0.39
GO:0000239	pachytene	3	0	1	0.16	0.41	0.16	0.39
GO:0008105	asymmetric protein localization	3	0	1	0.16	0.41	0.16	0.39
GO:0046889	positive regulation of lipid biosynthetic process	3	0	1	0.16	0.41	0.16	0.39
GO:0000722	telomere maintenance via recombination	3	0	1	0.16	0.41	0.16	0.39
GO:0035259	glucocorticoid receptor binding	3	0	1	0.16	0.41	0.16	0.39
GO:0050667	homocysteine metabolic process	3	0	1	0.16	0.41	0.16	0.39
GO:0072341	modified amino acid binding	3	0	1	0.16	0.41	0.16	0.39
GO:0016758	transferase activity, transferring hexosyl groups	25	1	3	0.16	0.42	0.16	0.39
GO:0007601	visual perception	13	1	2	0.16	0.42	0.16	0.39
GO:0006457	protein folding	95	5	2	0.97	1	0.18	0.42
GO:0006470	protein dephosphorylation	100	6	9	0.11	0.37	0.18	0.42
GO:0003713	transcription coactivator activity	68	4	1	0.98	1	0.18	0.42
GO:0001522	pseudouridine synthesis	14	1	2	0.18	0.45	0.18	0.42
GO:0004527	exonuclease activity	14	1	2	0.18	0.45	0.18	0.42
GO:0008233	peptidase activity	177	10	14	0.12	0.41	0.19	0.42
GO:0003777	microtubule motor activity	50	3	5	0.15	0.41	0.2	0.42
GO:0030198	extracellular matrix organization	50	3	5	0.15	0.41	0.2	0.42
GO:0005615	extracellular space	193	11	15	0.13	0.41	0.2	0.42
GO:0055037	recycling endosome	15	1	2	0.21	0.45	0.21	0.42
GO:0005881	cytoplasmic microtubule	15	1	2	0.21	0.45	0.21	0.42
GO:0051219	phosphoprotein binding	15	1	2	0.21	0.45	0.21	0.42
GO:0009982	pseudouridine synthase activity	15	1	2	0.21	0.45	0.21	0.42
GO:0016810	hydrolase activity, acting on carbon-nitrogen (but not peptide) bonds	15	1	2	0.21	0.45	0.21	0.42
GO:0060765	regulation of androgen receptor signaling pathway	4	0	1	0.21	0.45	0.21	0.42
GO:0002862	negative regulation of inflammatory response to antigenic stimulus	4	0	1	0.21	0.45	0.21	0.42
GO:0071346	cellular response to interferon-gamma	4	0	1	0.21	0.45	0.21	0.42
GO:0032816	positive regulation of natural killer cell activation	4	0	1	0.21	0.45	0.21	0.42
GO:0044130	negative regulation of growth of symbiont in host	4	0	1	0.21	0.45	0.21	0.42
GO:0035014	phosphatidylinositol 3-kinase regulator activity	4	0	1	0.21	0.45	0.21	0.42
GO:0043551	regulation of phosphatidylinositol 3-kinase activity	4	0	1	0.21	0.45	0.21	0.42
GO:0055062	phosphate ion homeostasis	4	0	1	0.21	0.45	0.21	0.42
GO:0045861	negative regulation of proteolysis	4	0	1	0.21	0.45	0.21	0.42
GO:0031123	RNA 3'-end processing	4	0	1	0.21	0.45	0.21	0.42
GO:0050998	nitric-oxide synthase binding	4	0	1	0.21	0.45	0.21	0.42
GO:0008113	peptide-methionine-(S)-S-oxide reductase activity	4	0	1	0.21	0.45	0.21	0.42
GO:0010314	phosphatidylinositol-5-phosphate binding	4	0	1	0.21	0.45	0.21	0.42
GO:0008967	phosphoglycolate phosphatase activity	4	0	1	0.21	0.45	0.21	0.42
GO:0000012	single strand break repair	4	0	1	0.21	0.45	0.21	0.42
GO:0042623	ATPase activity, coupled	4	0	1	0.21	0.45	0.21	0.42
GO:0043186	P granule	4	0	1	0.21	0.45	0.21	0.42
GO:0031848	protection from non-homologous end joining at telomere	4	0	1	0.21	0.45	0.21	0.42
GO:0000075	cell cycle checkpoint	4	0	1	0.21	0.45	0.21	0.42
GO:0042993	positive regulation of transcription factor import into nucleus	4	0	1	0.21	0.45	0.21	0.42
GO:0045742	positive regulation of epidermal growth factor receptor signaling pathway	4	0	1	0.21	0.45	0.21	0.42
GO:0004887	thyroid hormone receptor activity	4	0	1	0.21	0.45	0.21	0.42
GO:0003918	DNA topoisomerase (ATP-hydrolyzing) activity	4	0	1	0.21	0.45	0.21	0.42
GO:0050995	negative regulation of lipid catabolic process	4	0	1	0.21	0.45	0.21	0.42
GO:0019395	fatty acid oxidation	4	0	1	0.21	0.45	0.21	0.42
GO:0042149	cellular response to glucose starvation	4	0	1	0.21	0.45	0.21	0.42
GO:0048786	presynaptic active zone	4	0	1	0.21	0.45	0.21	0.42
GO:0031571	mitotic cell cycle G1/S transition DNA damage checkpoint	4	0	1	0.21	0.45	0.21	0.42
GO:0004791	thioredoxin-disulfide reductase activity	4	0	1	0.21	0.45	0.21	0.42
GO:0005744	mitochondrial inner membrane presequence translocase complex	4	0	1	0.21	0.45	0.21	0.42
GO:0004620	phospholipase activity	4	0	1	0.21	0.45	0.21	0.42
GO:0070509	calcium ion import	4	0	1	0.21	0.45	0.21	0.42
GO:0000777	condensed chromosome kinetochore	4	0	1	0.21	0.45	0.21	0.42
GO:0004045	aminoacyl-tRNA hydrolase activity	4	0	1	0.21	0.45	0.21	0.42
GO:0006884	cell volume homeostasis	4	0	1	0.21	0.45	0.21	0.42
GO:0045294	alpha-catenin binding	4	0	1	0.21	0.45	0.21	0.42
GO:0016790	thiolester hydrolase activity	4	0	1	0.21	0.45	0.21	0.42
GO:0000460	maturation of 5.8S rRNA	4	0	1	0.21	0.45	0.21	0.42
GO:0042438	melanin biosynthetic process	4	0	1	0.21	0.45	0.21	0.42
GO:0051010	microtubule plus-end binding	4	0	1	0.21	0.45	0.21	0.42
GO:0003810	protein-glutamine gamma-glutamyltransferase activity	4	0	1	0.21	0.45	0.21	0.42
GO:0034185	apolipoprotein binding	4	0	1	0.21	0.45	0.21	0.42
GO:0051000	positive regulation of nitric-oxide synthase activity	4	0	1	0.21	0.45	0.21	0.42
GO:0033089	positive regulation of T cell differentiation in thymus	4	0	1	0.21	0.45	0.21	0.42
GO:0005577	fibrinogen complex	4	0	1	0.21	0.45	0.21	0.42
GO:0030168	platelet activation	4	0	1	0.21	0.45	0.21	0.42
GO:0006301	postreplication repair	4	0	1	0.21	0.45	0.21	0.42
GO:0031362	anchored to external side of plasma membrane	4	0	1	0.21	0.45	0.21	0.42
GO:0001601	peptide YY receptor activity	4	0	1	0.21	0.45	0.21	0.42
GO:0051549	positive regulation of keratinocyte migration	4	0	1	0.21	0.45	0.21	0.42
GO:0006297	nucleotide-excision repair, DNA gap filling	4	0	1	0.21	0.45	0.21	0.42
GO:0042346	positive regulation of NF-kappaB import into nucleus	4	0	1	0.21	0.45	0.21	0.42
GO:0032722	positive regulation of chemokine production	4	0	1	0.21	0.45	0.21	0.42
GO:0007252	I-kappaB phosphorylation	4	0	1	0.21	0.45	0.21	0.42
GO:0045080	positive regulation of chemokine biosynthetic process	4	0	1	0.21	0.45	0.21	0.42
GO:0032481	positive regulation of type I interferon production	4	0	1	0.21	0.45	0.21	0.42
GO:0045078	positive regulation of interferon-gamma biosynthetic process	4	0	1	0.21	0.45	0.21	0.42
GO:0043021	ribonucleoprotein complex binding	4	0	1	0.21	0.45	0.21	0.42
GO:0008757	S-adenosylmethionine-dependent methyltransferase activity	4	0	1	0.21	0.45	0.21	0.42
GO:0000375	RNA splicing, via transesterification reactions	4	0	1	0.21	0.45	0.21	0.42
GO:0004030	aldehyde dehydrogenase [NAD(P)+] activity	4	0	1	0.21	0.45	0.21	0.42
GO:0015074	DNA integration	4	0	1	0.21	0.45	0.21	0.42
GO:0016714	oxidoreductase activity, acting on paired donors, with incorporation or reduction of molecular oxygen, reduced pteridine as one donor, and incorporation of one atom of oxygen	4	0	1	0.21	0.45	0.21	0.42
GO:0051895	negative regulation of focal adhesion assembly	4	0	1	0.21	0.45	0.21	0.42
GO:0010642	negative regulation of platelet-derived growth factor receptor signaling pathway	4	0	1	0.21	0.45	0.21	0.42
GO:0015485	cholesterol binding	4	0	1	0.21	0.45	0.21	0.42
GO:0031464	Cul4A-RING ubiquitin ligase complex	4	0	1	0.21	0.45	0.21	0.42
GO:0019835	cytolysis	4	0	1	0.21	0.45	0.21	0.42
GO:0043304	regulation of mast cell degranulation	4	0	1	0.21	0.45	0.21	0.42
GO:0070469	respiratory chain	4	0	1	0.21	0.45	0.21	0.42
GO:0046641	positive regulation of alpha-beta T cell proliferation	4	0	1	0.21	0.45	0.21	0.42
GO:0006390	transcription from mitochondrial promoter	4	0	1	0.21	0.45	0.21	0.42
GO:0051787	misfolded protein binding	4	0	1	0.21	0.45	0.21	0.42
GO:0016641	oxidoreductase activity, acting on the CH-NH2 group of donors, oxygen as acceptor	4	0	1	0.21	0.45	0.21	0.42
GO:0030261	chromosome condensation	4	0	1	0.21	0.45	0.21	0.42
GO:0032592	integral to mitochondrial membrane	4	0	1	0.21	0.45	0.21	0.42
GO:0005958	DNA-dependent protein kinase-DNA ligase 4 complex	4	0	1	0.21	0.45	0.21	0.42
GO:0050920	regulation of chemotaxis	4	0	1	0.21	0.45	0.21	0.42
GO:0004950	chemokine receptor activity	4	0	1	0.21	0.45	0.21	0.42
GO:0016494	C-X-C chemokine receptor activity	4	0	1	0.21	0.45	0.21	0.42
GO:0015026	coreceptor activity	4	0	1	0.21	0.45	0.21	0.42
GO:0017002	activin-activated receptor activity	4	0	1	0.21	0.45	0.21	0.42
GO:0030510	regulation of BMP signaling pathway	4	0	1	0.21	0.45	0.21	0.42
GO:0032927	positive regulation of activin receptor signaling pathway	4	0	1	0.21	0.45	0.21	0.42
GO:2000178	negative regulation of neural precursor cell proliferation	4	0	1	0.21	0.45	0.21	0.42
GO:0034464	BBSome	4	0	1	0.21	0.45	0.21	0.42
GO:0030915	Smc5-Smc6 complex	4	0	1	0.21	0.45	0.21	0.42
GO:0006699	bile acid biosynthetic process	4	0	1	0.21	0.45	0.21	0.42
GO:0042555	MCM complex	4	0	1	0.21	0.45	0.21	0.42
GO:0007160	cell-matrix adhesion	28	2	3	0.21	0.45	0.21	0.42
GO:0006955	immune response	51	3	5	0.16	0.41	0.21	0.42
GO:0006468	protein phosphorylation	450	25	19	0.93	0.99	0.21	0.42
GO:0005102	receptor binding	117	7	3	0.96	1	0.22	0.45
GO:0004714	transmembrane receptor protein tyrosine kinase activity	29	2	3	0.22	0.47	0.22	0.45
GO:0042593	glucose homeostasis	29	2	3	0.22	0.47	0.22	0.45
GO:0008543	fibroblast growth factor receptor signaling pathway	16	1	2	0.23	0.47	0.23	0.45
GO:0030155	regulation of cell adhesion	16	1	2	0.23	0.47	0.23	0.45
GO:0030674	protein binding, bridging	16	1	2	0.23	0.47	0.23	0.45
GO:0015992	proton transport	16	1	2	0.23	0.47	0.23	0.45
GO:0000398	nuclear mRNA splicing, via spliceosome	16	1	2	0.23	0.47	0.23	0.45
GO:0016818	hydrolase activity, acting on acid anhydrides, in phosphorus-containing anhydrides	16	1	2	0.23	0.47	0.23	0.45
GO:0009451	RNA modification	16	1	2	0.23	0.47	0.23	0.45
GO:0043473	pigmentation	16	1	2	0.23	0.47	0.23	0.45
GO:0005272	sodium channel activity	16	1	2	0.23	0.47	0.23	0.45
GO:0008378	galactosyltransferase activity	16	1	2	0.23	0.47	0.23	0.45
GO:0004003	ATP-dependent DNA helicase activity	16	1	2	0.23	0.47	0.23	0.45
GO:0008283	cell proliferation	86	5	2	0.96	1	0.24	0.45
GO:0043065	positive regulation of apoptotic process	91	5	2	0.97	1	0.25	0.45
GO:0016757	transferase activity, transferring glycosyl groups	91	5	2	0.97	1	0.25	0.45
GO:0006631	fatty acid metabolic process	17	1	2	0.25	0.47	0.25	0.45
GO:0005778	peroxisomal membrane	17	1	2	0.25	0.47	0.25	0.45
GO:0045087	innate immune response	17	1	2	0.25	0.47	0.25	0.45
GO:0003887	DNA-directed DNA polymerase activity	17	1	2	0.25	0.47	0.25	0.45
GO:0051301	cell division	17	1	2	0.25	0.47	0.25	0.45
GO:0043130	ubiquitin binding	17	1	2	0.25	0.47	0.25	0.45
GO:0042645	mitochondrial nucleoid	17	1	2	0.25	0.47	0.25	0.45
GO:0030433	ER-associated protein catabolic process	17	1	2	0.25	0.47	0.25	0.45
GO:0007610	behavior	17	1	2	0.25	0.47	0.25	0.45
GO:0042104	positive regulation of activated T cell proliferation	5	0	1	0.25	0.47	0.25	0.45
GO:0005126	cytokine receptor binding	5	0	1	0.25	0.47	0.25	0.45
GO:0032740	positive regulation of interleukin-17 production	5	0	1	0.25	0.47	0.25	0.45
GO:0042523	positive regulation of tyrosine phosphorylation of Stat5 protein	5	0	1	0.25	0.47	0.25	0.45
GO:0019216	regulation of lipid metabolic process	5	0	1	0.25	0.47	0.25	0.45
GO:0005007	fibroblast growth factor-activated receptor activity	5	0	1	0.25	0.47	0.25	0.45
GO:0090023	positive regulation of neutrophil chemotaxis	5	0	1	0.25	0.47	0.25	0.45
GO:0019800	peptide cross-linking via chondroitin 4-sulfate glycosaminoglycan	5	0	1	0.25	0.47	0.25	0.45
GO:0031032	actomyosin structure organization	5	0	1	0.25	0.47	0.25	0.45
GO:0004869	cysteine-type endopeptidase inhibitor activity	5	0	1	0.25	0.47	0.25	0.45
GO:0004985	opioid receptor activity	5	0	1	0.25	0.47	0.25	0.45
GO:0038003	opioid receptor signaling pathway	5	0	1	0.25	0.47	0.25	0.45
GO:0001921	positive regulation of receptor recycling	5	0	1	0.25	0.47	0.25	0.45
GO:0017156	calcium ion-dependent exocytosis	5	0	1	0.25	0.47	0.25	0.45
GO:0033178	proton-transporting two-sector ATPase complex, catalytic domain	5	0	1	0.25	0.47	0.25	0.45
GO:0017069	snRNA binding	5	0	1	0.25	0.47	0.25	0.45
GO:0008656	cysteine-type endopeptidase activator activity involved in apoptotic process	5	0	1	0.25	0.47	0.25	0.45
GO:0009395	phospholipid catabolic process	5	0	1	0.25	0.47	0.25	0.45
GO:0016628	oxidoreductase activity, acting on the CH-CH group of donors, NAD or NADP as acceptor	5	0	1	0.25	0.47	0.25	0.45
GO:0007020	microtubule nucleation	5	0	1	0.25	0.47	0.25	0.45
GO:0009434	microtubule-based flagellum	5	0	1	0.25	0.47	0.25	0.45
GO:0032438	melanosome organization	5	0	1	0.25	0.47	0.25	0.45
GO:0007080	mitotic metaphase plate congression	5	0	1	0.25	0.47	0.25	0.45
GO:0001935	endothelial cell proliferation	5	0	1	0.25	0.47	0.25	0.45
GO:0033344	cholesterol efflux	5	0	1	0.25	0.47	0.25	0.45
GO:0070328	triglyceride homeostasis	5	0	1	0.25	0.47	0.25	0.45
GO:0030169	low-density lipoprotein particle binding	5	0	1	0.25	0.47	0.25	0.45
GO:0001530	lipopolysaccharide binding	5	0	1	0.25	0.47	0.25	0.45
GO:0019239	deaminase activity	5	0	1	0.25	0.47	0.25	0.45
GO:0010460	positive regulation of heart rate	5	0	1	0.25	0.47	0.25	0.45
GO:0009168	purine ribonucleoside monophosphate biosynthetic process	5	0	1	0.25	0.47	0.25	0.45
GO:0046638	positive regulation of alpha-beta T cell differentiation	5	0	1	0.25	0.47	0.25	0.45
GO:0031091	platelet alpha granule	5	0	1	0.25	0.47	0.25	0.45
GO:0004047	aminomethyltransferase activity	5	0	1	0.25	0.47	0.25	0.45
GO:0010944	negative regulation of transcription by competitive promoter binding	5	0	1	0.25	0.47	0.25	0.45
GO:0030041	actin filament polymerization	5	0	1	0.25	0.47	0.25	0.45
GO:0033180	proton-transporting V-type ATPase, V1 domain	5	0	1	0.25	0.47	0.25	0.45
GO:0002224	toll-like receptor signaling pathway	5	0	1	0.25	0.47	0.25	0.45
GO:0008173	RNA methyltransferase activity	5	0	1	0.25	0.47	0.25	0.45
GO:0043984	histone H4-K16 acetylation	5	0	1	0.25	0.47	0.25	0.45
GO:0016998	cell wall macromolecule catabolic process	5	0	1	0.25	0.47	0.25	0.45
GO:0004864	protein phosphatase inhibitor activity	5	0	1	0.25	0.47	0.25	0.45
GO:0010667	negative regulation of cardiac muscle cell apoptotic process	5	0	1	0.25	0.47	0.25	0.45
GO:0043122	regulation of I-kappaB kinase/NF-kappaB cascade	5	0	1	0.25	0.47	0.25	0.45
GO:0000800	lateral element	5	0	1	0.25	0.47	0.25	0.45
GO:0006264	mitochondrial DNA replication	5	0	1	0.25	0.47	0.25	0.45
GO:0006268	DNA unwinding involved in replication	5	0	1	0.25	0.47	0.25	0.45
GO:0004709	MAP kinase kinase kinase activity	5	0	1	0.25	0.47	0.25	0.45
GO:0008009	chemokine activity	5	0	1	0.25	0.47	0.25	0.45
GO:0005892	acetylcholine-gated channel complex	5	0	1	0.25	0.47	0.25	0.45
GO:0008499	UDP-galactose:beta-N-acetylglucosamine beta-1,3-galactosyltransferase activity	5	0	1	0.25	0.47	0.25	0.45
GO:0007062	sister chromatid cohesion	5	0	1	0.25	0.47	0.25	0.45
GO:0005496	steroid binding	5	0	1	0.25	0.47	0.25	0.45
GO:0071391	cellular response to estrogen stimulus	5	0	1	0.25	0.47	0.25	0.45
GO:0008209	androgen metabolic process	5	0	1	0.25	0.47	0.25	0.45
GO:0008508	bile acid:sodium symporter activity	5	0	1	0.25	0.47	0.25	0.45
GO:0015711	organic anion transport	5	0	1	0.25	0.47	0.25	0.45
GO:0061351	neural precursor cell proliferation	5	0	1	0.25	0.47	0.25	0.45
GO:0045995	regulation of embryonic development	5	0	1	0.25	0.47	0.25	0.45
GO:0031396	regulation of protein ubiquitination	5	0	1	0.25	0.47	0.25	0.45
GO:0015995	chlorophyll biosynthetic process	5	0	1	0.25	0.47	0.25	0.45
GO:0016851	magnesium chelatase activity	5	0	1	0.25	0.47	0.25	0.45
GO:0015979	photosynthesis	5	0	1	0.25	0.47	0.25	0.45
GO:0019001	guanyl nucleotide binding	31	2	3	0.25	0.47	0.25	0.45
GO:0016324	apical plasma membrane	59	3	1	0.97	1	0.26	0.46
GO:0003714	transcription corepressor activity	59	3	1	0.97	1	0.26	0.46
GO:0005249	voltage-gated potassium channel activity	59	3	1	0.97	1	0.26	0.46
GO:0006464	cellular protein modification process	59	3	1	0.97	1	0.26	0.46
GO:0045211	postsynaptic membrane	60	3	1	0.97	1	0.26	0.46
GO:0030036	actin cytoskeleton organization	60	3	1	0.97	1	0.26	0.46
GO:0004221	ubiquitin thiolesterase activity	60	3	1	0.97	1	0.26	0.46
GO:0006812	cation transport	61	3	1	0.97	1	0.26	0.46
GO:0006917	induction of apoptosis	62	3	1	0.97	1	0.26	0.46
GO:0046777	protein autophosphorylation	63	4	1	0.97	1	0.27	0.46
GO:0005201	extracellular matrix structural constituent	18	1	2	0.27	0.5	0.27	0.47
GO:0016849	phosphorus-oxygen lyase activity	18	1	2	0.27	0.5	0.27	0.47
GO:0005901	caveola	18	1	2	0.27	0.5	0.27	0.47
GO:0035725	sodium ion transmembrane transport	18	1	2	0.27	0.5	0.27	0.47
GO:0004888	transmembrane signaling receptor activity	65	4	1	0.98	1	0.27	0.47
GO:0046872	metal ion binding	724	41	34	0.89	0.97	0.28	0.48
GO:0004721	phosphoprotein phosphatase activity	68	4	6	0.18	0.45	0.28	0.48
GO:0000287	magnesium ion binding	104	6	3	0.94	0.99	0.29	0.48
GO:0008134	transcription factor binding	105	6	3	0.94	0.99	0.29	0.48
GO:0004674	protein serine/threonine kinase activity	273	15	11	0.91	0.98	0.29	0.48
GO:0005667	transcription factor complex	107	6	3	0.94	1	0.29	0.48
GO:0006915	apoptotic process	107	6	3	0.94	1	0.29	0.48
GO:0048146	positive regulation of fibroblast proliferation	19	1	2	0.29	0.52	0.29	0.48
GO:0007059	chromosome segregation	19	1	2	0.29	0.52	0.29	0.48
GO:0003690	double-stranded DNA binding	19	1	2	0.29	0.52	0.29	0.48
GO:0004177	aminopeptidase activity	19	1	2	0.29	0.52	0.29	0.48
GO:0005178	integrin binding	19	1	2	0.29	0.52	0.29	0.48
GO:0043231	intracellular membrane-bounded organelle	158	9	12	0.18	0.45	0.29	0.48
GO:0032355	response to estradiol stimulus	6	0	1	0.29	0.52	0.29	0.48
GO:0051131	chaperone-mediated protein complex assembly	6	0	1	0.29	0.52	0.29	0.48
GO:0016342	catenin complex	6	0	1	0.29	0.52	0.29	0.48
GO:0019955	cytokine binding	6	0	1	0.29	0.52	0.29	0.48
GO:0040020	regulation of meiosis	6	0	1	0.29	0.52	0.29	0.48
GO:0006625	protein targeting to peroxisome	6	0	1	0.29	0.52	0.29	0.48
GO:0008409	5'-3' exonuclease activity	6	0	1	0.29	0.52	0.29	0.48
GO:0042752	regulation of circadian rhythm	6	0	1	0.29	0.52	0.29	0.48
GO:0002504	antigen processing and presentation of peptide or polysaccharide antigen via MHC class II	6	0	1	0.29	0.52	0.29	0.48
GO:0017150	tRNA dihydrouridine synthase activity	6	0	1	0.29	0.52	0.29	0.48
GO:0050709	negative regulation of protein secretion	6	0	1	0.29	0.52	0.29	0.48
GO:0016668	oxidoreductase activity, acting on a sulfur group of donors, NAD or NADP as acceptor	6	0	1	0.29	0.52	0.29	0.48
GO:0004594	pantothenate kinase activity	6	0	1	0.29	0.52	0.29	0.48
GO:0050482	arachidonic acid secretion	6	0	1	0.29	0.52	0.29	0.48
GO:0000178	exosome (RNase complex)	6	0	1	0.29	0.52	0.29	0.48
GO:0043691	reverse cholesterol transport	6	0	1	0.29	0.52	0.29	0.48
GO:0050870	positive regulation of T cell activation	6	0	1	0.29	0.52	0.29	0.48
GO:0071777	positive regulation of cell cycle cytokinesis	6	0	1	0.29	0.52	0.29	0.48
GO:0022904	respiratory electron transport chain	6	0	1	0.29	0.52	0.29	0.48
GO:0006536	glutamate metabolic process	6	0	1	0.29	0.52	0.29	0.48
GO:0006541	glutamine metabolic process	6	0	1	0.29	0.52	0.29	0.48
GO:0002467	germinal center formation	6	0	1	0.29	0.52	0.29	0.48
GO:0016597	amino acid binding	6	0	1	0.29	0.52	0.29	0.48
GO:0090004	positive regulation of establishment of protein localization in plasma membrane	6	0	1	0.29	0.52	0.29	0.48
GO:0034244	negative regulation of transcription elongation from RNA polymerase II promoter	6	0	1	0.29	0.52	0.29	0.48
GO:0060687	regulation of branching involved in prostate gland morphogenesis	6	0	1	0.29	0.52	0.29	0.48
GO:0001667	ameboidal cell migration	6	0	1	0.29	0.52	0.29	0.48
GO:0048185	activin binding	6	0	1	0.29	0.52	0.29	0.48
GO:0004017	adenylate kinase activity	6	0	1	0.29	0.52	0.29	0.48
GO:0031512	motile primary cilium	6	0	1	0.29	0.52	0.29	0.48
GO:0044424	intracellular part	6	0	1	0.29	0.52	0.29	0.48
GO:0004693	cyclin-dependent protein kinase activity	6	0	1	0.29	0.52	0.29	0.48
GO:0008146	sulfotransferase activity	42	2	4	0.21	0.45	0.3	0.49
GO:0004871	signal transducer activity	294	17	12	0.91	0.98	0.3	0.5
GO:0008017	microtubule binding	43	2	4	0.22	0.47	0.3	0.5
GO:0071230	cellular response to amino acid stimulus	20	1	2	0.31	0.54	0.31	0.51
GO:0030246	carbohydrate binding	20	1	2	0.31	0.54	0.31	0.51
GO:0005507	copper ion binding	20	1	2	0.31	0.54	0.31	0.51
GO:0009986	cell surface	118	7	9	0.22	0.47	0.31	0.51
GO:0045454	cell redox homeostasis	45	3	4	0.25	0.47	0.32	0.51
GO:0005874	microtubule	78	4	2	0.94	0.99	0.33	0.51
GO:0044212	transcription regulatory region DNA binding	83	5	2	0.95	1	0.33	0.51
GO:0015991	ATP hydrolysis coupled proton transport	21	1	2	0.33	0.54	0.33	0.51
GO:0002020	protease binding	21	1	2	0.33	0.54	0.33	0.51
GO:0015035	protein disulfide oxidoreductase activity	21	1	2	0.33	0.54	0.33	0.51
GO:0045672	positive regulation of osteoclast differentiation	7	0	1	0.33	0.54	0.33	0.51
GO:0005740	mitochondrial envelope	7	0	1	0.33	0.54	0.33	0.51
GO:0030414	peptidase inhibitor activity	7	0	1	0.33	0.54	0.33	0.51
GO:0035414	negative regulation of catenin import into nucleus	7	0	1	0.33	0.54	0.33	0.51
GO:0003746	translation elongation factor activity	7	0	1	0.33	0.54	0.33	0.51
GO:0080025	phosphatidylinositol-3,5-bisphosphate binding	7	0	1	0.33	0.54	0.33	0.51
GO:0043325	phosphatidylinositol-3,4-bisphosphate binding	7	0	1	0.33	0.54	0.33	0.51
GO:0033630	positive regulation of cell adhesion mediated by integrin	7	0	1	0.33	0.54	0.33	0.51
GO:0033391	chromatoid body	7	0	1	0.33	0.54	0.33	0.51
GO:0048407	platelet-derived growth factor binding	7	0	1	0.33	0.54	0.33	0.51
GO:0008199	ferric iron binding	7	0	1	0.33	0.54	0.33	0.51
GO:0010508	positive regulation of autophagy	7	0	1	0.33	0.54	0.33	0.51
GO:0055072	iron ion homeostasis	7	0	1	0.33	0.54	0.33	0.51
GO:0048384	retinoic acid receptor signaling pathway	7	0	1	0.33	0.54	0.33	0.51
GO:0044224	juxtaparanode region of axon	7	0	1	0.33	0.54	0.33	0.51
GO:0006370	mRNA capping	7	0	1	0.33	0.54	0.33	0.51
GO:0045295	gamma-catenin binding	7	0	1	0.33	0.54	0.33	0.51
GO:0009968	negative regulation of signal transduction	7	0	1	0.33	0.54	0.33	0.51
GO:0043534	blood vessel endothelial cell migration	7	0	1	0.33	0.54	0.33	0.51
GO:0004000	adenosine deaminase activity	7	0	1	0.33	0.54	0.33	0.51
GO:0045987	positive regulation of smooth muscle contraction	7	0	1	0.33	0.54	0.33	0.51
GO:0036038	TCTN-B9D complex	7	0	1	0.33	0.54	0.33	0.51
GO:0006546	glycine catabolic process	7	0	1	0.33	0.54	0.33	0.51
GO:0008637	apoptotic mitochondrial changes	7	0	1	0.33	0.54	0.33	0.51
GO:0032728	positive regulation of interferon-beta production	7	0	1	0.33	0.54	0.33	0.51
GO:0032757	positive regulation of interleukin-8 production	7	0	1	0.33	0.54	0.33	0.51
GO:0006349	regulation of gene expression by genetic imprinting	7	0	1	0.33	0.54	0.33	0.51
GO:0006165	nucleoside diphosphate phosphorylation	7	0	1	0.33	0.54	0.33	0.51
GO:0004550	nucleoside diphosphate kinase activity	7	0	1	0.33	0.54	0.33	0.51
GO:0006228	UTP biosynthetic process	7	0	1	0.33	0.54	0.33	0.51
GO:0006183	GTP biosynthetic process	7	0	1	0.33	0.54	0.33	0.51
GO:0008440	inositol-1,4,5-trisphosphate 3-kinase activity	7	0	1	0.33	0.54	0.33	0.51
GO:0033554	cellular response to stress	7	0	1	0.33	0.54	0.33	0.51
GO:0007140	male meiosis	7	0	1	0.33	0.54	0.33	0.51
GO:0019370	leukotriene biosynthetic process	7	0	1	0.33	0.54	0.33	0.51
GO:0032148	activation of protein kinase B activity	7	0	1	0.33	0.54	0.33	0.51
GO:0022900	electron transport chain	7	0	1	0.33	0.54	0.33	0.51
GO:0005523	tropomyosin binding	7	0	1	0.33	0.54	0.33	0.51
GO:0004571	mannosyl-oligosaccharide 1,2-alpha-mannosidase activity	7	0	1	0.33	0.54	0.33	0.51
GO:0008762	UDP-N-acetylmuramate dehydrogenase activity	7	0	1	0.33	0.54	0.33	0.51
GO:0045429	positive regulation of nitric oxide biosynthetic process	7	0	1	0.33	0.54	0.33	0.51
GO:0006303	double-strand break repair via nonhomologous end joining	7	0	1	0.33	0.54	0.33	0.51
GO:0004702	receptor signaling protein serine/threonine kinase activity	7	0	1	0.33	0.54	0.33	0.51
GO:0005605	basal lamina	7	0	1	0.33	0.54	0.33	0.51
GO:0042578	phosphoric ester hydrolase activity	7	0	1	0.33	0.54	0.33	0.51
GO:0034453	microtubule anchoring	7	0	1	0.33	0.54	0.33	0.51
GO:0008253	5'-nucleotidase activity	7	0	1	0.33	0.54	0.33	0.51
GO:0016868	intramolecular transferase activity, phosphotransferases	7	0	1	0.33	0.54	0.33	0.51
GO:0006270	DNA-dependent DNA replication initiation	7	0	1	0.33	0.54	0.33	0.51
GO:0045737	positive regulation of cyclin-dependent protein kinase activity	7	0	1	0.33	0.54	0.33	0.51
GO:0016192	vesicle-mediated transport	89	5	7	0.23	0.47	0.35	0.53
GO:0009378	four-way junction helicase activity	22	1	2	0.35	0.57	0.35	0.54
GO:0042626	ATPase activity, coupled to transmembrane movement of substances	22	1	2	0.35	0.57	0.35	0.54
GO:0046330	positive regulation of JNK cascade	22	1	2	0.35	0.57	0.35	0.54
GO:0006469	negative regulation of protein kinase activity	22	1	2	0.35	0.57	0.35	0.54
GO:0004930	G-protein coupled receptor activity	204	11	8	0.89	0.97	0.36	0.54
GO:0007155	cell adhesion	145	8	5	0.92	0.98	0.36	0.54
GO:0030308	negative regulation of cell growth	51	3	1	0.95	1	0.37	0.54
GO:0035091	phosphatidylinositol binding	52	3	1	0.95	1	0.37	0.54
GO:0043524	negative regulation of neuron apoptotic process	52	3	1	0.95	1	0.37	0.54
GO:0090090	negative regulation of canonical Wnt receptor signaling pathway	54	3	1	0.96	1	0.37	0.54
GO:0016055	Wnt receptor signaling pathway	54	3	1	0.96	1	0.37	0.54
GO:0006816	calcium ion transport	54	3	1	0.96	1	0.37	0.54
GO:0042517	positive regulation of tyrosine phosphorylation of Stat3 protein	8	0	1	0.37	0.58	0.37	0.54
GO:0010466	negative regulation of peptidase activity	8	0	1	0.37	0.58	0.37	0.54
GO:0001516	prostaglandin biosynthetic process	8	0	1	0.37	0.58	0.37	0.54
GO:0046914	transition metal ion binding	8	0	1	0.37	0.58	0.37	0.54
GO:0008171	O-methyltransferase activity	8	0	1	0.37	0.58	0.37	0.54
GO:0005100	Rho GTPase activator activity	8	0	1	0.37	0.58	0.37	0.54
GO:0030672	synaptic vesicle membrane	8	0	1	0.37	0.58	0.37	0.54
GO:0015450	P-P-bond-hydrolysis-driven protein transmembrane transporter activity	8	0	1	0.37	0.58	0.37	0.54
GO:0032024	positive regulation of insulin secretion	8	0	1	0.37	0.58	0.37	0.54
GO:0045725	positive regulation of glycogen biosynthetic process	8	0	1	0.37	0.58	0.37	0.54
GO:0008235	metalloexopeptidase activity	8	0	1	0.37	0.58	0.37	0.54
GO:0071889	14-3-3 protein binding	8	0	1	0.37	0.58	0.37	0.54
GO:0042470	melanosome	8	0	1	0.37	0.58	0.37	0.54
GO:0007602	phototransduction	8	0	1	0.37	0.58	0.37	0.54
GO:0000299	integral to membrane of membrane fraction	8	0	1	0.37	0.58	0.37	0.54
GO:0043531	ADP binding	8	0	1	0.37	0.58	0.37	0.54
GO:0032755	positive regulation of interleukin-6 production	8	0	1	0.37	0.58	0.37	0.54
GO:0043330	response to exogenous dsRNA	8	0	1	0.37	0.58	0.37	0.54
GO:0046933	hydrogen ion transporting ATP synthase activity, rotational mechanism	8	0	1	0.37	0.58	0.37	0.54
GO:0006241	CTP biosynthetic process	8	0	1	0.37	0.58	0.37	0.54
GO:0030247	polysaccharide binding	8	0	1	0.37	0.58	0.37	0.54
GO:0072372	primary cilium	8	0	1	0.37	0.58	0.37	0.54
GO:0009755	hormone-mediated signaling pathway	8	0	1	0.37	0.58	0.37	0.54
GO:0004091	carboxylesterase activity	8	0	1	0.37	0.58	0.37	0.54
GO:0009312	oligosaccharide biosynthetic process	8	0	1	0.37	0.58	0.37	0.54
GO:0032981	mitochondrial respiratory chain complex I assembly	8	0	1	0.37	0.58	0.37	0.54
GO:0031589	cell-substrate adhesion	8	0	1	0.37	0.58	0.37	0.54
GO:0016226	iron-sulfur cluster assembly	8	0	1	0.37	0.58	0.37	0.54
GO:0042176	regulation of protein catabolic process	8	0	1	0.37	0.58	0.37	0.54
GO:0018298	protein-chromophore linkage	8	0	1	0.37	0.58	0.37	0.54
GO:0009881	photoreceptor activity	8	0	1	0.37	0.58	0.37	0.54
GO:0006959	humoral immune response	8	0	1	0.37	0.58	0.37	0.54
GO:0000307	cyclin-dependent protein kinase holoenzyme complex	8	0	1	0.37	0.58	0.37	0.54
GO:0030117	membrane coat	23	1	2	0.37	0.58	0.37	0.54
GO:0051287	NAD binding	23	1	2	0.37	0.58	0.37	0.54
GO:0017137	Rab GTPase binding	23	1	2	0.37	0.58	0.37	0.54
GO:0046982	protein heterodimerization activity	96	5	3	0.91	0.98	0.38	0.54
GO:0005625	soluble fraction	57	3	1	0.96	1	0.38	0.54
GO:0030154	cell differentiation	57	3	1	0.96	1	0.38	0.54
GO:0003729	mRNA binding	24	1	2	0.39	0.6	0.39	0.56
GO:0005741	mitochondrial outer membrane	24	1	2	0.39	0.6	0.39	0.56
GO:0007017	microtubule-based process	24	1	2	0.39	0.6	0.39	0.56
GO:0050660	flavin adenine dinucleotide binding	62	3	5	0.27	0.5	0.4	0.56
GO:0004252	serine-type endopeptidase activity	63	4	5	0.28	0.52	0.4	0.56
GO:0042734	presynaptic membrane	9	1	1	0.41	0.6	0.41	0.56
GO:0016303	1-phosphatidylinositol-3-kinase activity	9	1	1	0.41	0.6	0.41	0.56
GO:0036092	phosphatidylinositol-3-phosphate biosynthetic process	9	1	1	0.41	0.6	0.41	0.56
GO:0001759	organ induction	9	1	1	0.41	0.6	0.41	0.56
GO:0001540	beta-amyloid binding	9	1	1	0.41	0.6	0.41	0.56
GO:0051085	chaperone mediated protein folding requiring cofactor	9	1	1	0.41	0.6	0.41	0.56
GO:0043518	negative regulation of DNA damage response, signal transduction by p53 class mediator	9	1	1	0.41	0.6	0.41	0.56
GO:0005547	phosphatidylinositol-3,4,5-trisphosphate binding	9	1	1	0.41	0.6	0.41	0.56
GO:0032266	phosphatidylinositol-3-phosphate binding	9	1	1	0.41	0.6	0.41	0.56
GO:0031647	regulation of protein stability	9	1	1	0.41	0.6	0.41	0.56
GO:0016876	ligase activity, forming aminoacyl-tRNA and related compounds	9	1	1	0.41	0.6	0.41	0.56
GO:0050750	low-density lipoprotein particle receptor binding	9	1	1	0.41	0.6	0.41	0.56
GO:0018149	peptide cross-linking	9	1	1	0.41	0.6	0.41	0.56
GO:0030301	cholesterol transport	9	1	1	0.41	0.6	0.41	0.56
GO:0042110	T cell activation	9	1	1	0.41	0.6	0.41	0.56
GO:0043499	eukaryotic cell surface binding	9	1	1	0.41	0.6	0.41	0.56
GO:0004983	neuropeptide Y receptor activity	9	1	1	0.41	0.6	0.41	0.56
GO:0030017	sarcomere	9	1	1	0.41	0.6	0.41	0.56
GO:0001819	positive regulation of cytokine production	9	1	1	0.41	0.6	0.41	0.56
GO:0016811	hydrolase activity, acting on carbon-nitrogen (but not peptide) bonds, in linear amides	9	1	1	0.41	0.6	0.41	0.56
GO:0008408	3'-5' exonuclease activity	9	1	1	0.41	0.6	0.41	0.56
GO:0000302	response to reactive oxygen species	9	1	1	0.41	0.6	0.41	0.56
GO:0042326	negative regulation of phosphorylation	9	1	1	0.41	0.6	0.41	0.56
GO:0045120	pronucleus	9	1	1	0.41	0.6	0.41	0.56
GO:0004835	tubulin-tyrosine ligase activity	9	1	1	0.41	0.6	0.41	0.56
GO:0051537	2 iron, 2 sulfur cluster binding	9	1	1	0.41	0.6	0.41	0.56
GO:0050766	positive regulation of phagocytosis	9	1	1	0.41	0.6	0.41	0.56
GO:0045502	dynein binding	9	1	1	0.41	0.6	0.41	0.56
GO:0032924	activin receptor signaling pathway	9	1	1	0.41	0.6	0.41	0.56
GO:0030276	clathrin binding	9	1	1	0.41	0.6	0.41	0.56
GO:0060291	long-term synaptic potentiation	9	1	1	0.41	0.6	0.41	0.56
GO:0046513	ceramide biosynthetic process	9	1	1	0.41	0.6	0.41	0.56
GO:0046326	positive regulation of glucose import	9	1	1	0.41	0.6	0.41	0.56
GO:0090398	cellular senescence	9	1	1	0.41	0.6	0.41	0.56
GO:0005783	endoplasmic reticulum	252	14	17	0.25	0.48	0.41	0.56
GO:0006260	DNA replication	65	4	5	0.3	0.53	0.41	0.57
GO:0005743	mitochondrial inner membrane	119	7	4	0.91	0.98	0.42	0.58
GO:0043123	positive regulation of I-kappaB kinase/NF-kappaB cascade	70	4	2	0.91	0.98	0.44	0.59
GO:0007166	cell surface receptor signaling pathway	71	4	2	0.92	0.98	0.44	0.59
GO:0032729	positive regulation of interferon-gamma production	10	1	1	0.44	0.63	0.44	0.59
GO:0006414	translational elongation	10	1	1	0.44	0.63	0.44	0.59
GO:0005779	integral to peroxisomal membrane	10	1	1	0.44	0.63	0.44	0.59
GO:0045768	positive regulation of anti-apoptosis	10	1	1	0.44	0.63	0.44	0.59
GO:0050796	regulation of insulin secretion	10	1	1	0.44	0.63	0.44	0.59
GO:0017017	MAP kinase tyrosine/serine/threonine phosphatase activity	10	1	1	0.44	0.63	0.44	0.59
GO:0016571	histone methylation	10	1	1	0.44	0.63	0.44	0.59
GO:0046961	proton-transporting ATPase activity, rotational mechanism	10	1	1	0.44	0.63	0.44	0.59
GO:0031461	cullin-RING ubiquitin ligase complex	10	1	1	0.44	0.63	0.44	0.59
GO:0030295	protein kinase activator activity	10	1	1	0.44	0.63	0.44	0.59
GO:0001673	male germ cell nucleus	10	1	1	0.44	0.63	0.44	0.59
GO:0051496	positive regulation of stress fiber assembly	10	1	1	0.44	0.63	0.44	0.59
GO:0001948	glycoprotein binding	10	1	1	0.44	0.63	0.44	0.59
GO:0019838	growth factor binding	10	1	1	0.44	0.63	0.44	0.59
GO:0005801	cis-Golgi network	10	1	1	0.44	0.63	0.44	0.59
GO:0008158	hedgehog receptor activity	10	1	1	0.44	0.63	0.44	0.59
GO:0050896	response to stimulus	10	1	1	0.44	0.63	0.44	0.59
GO:0008831	dTDP-4-dehydrorhamnose reductase activity	10	1	1	0.44	0.63	0.44	0.59
GO:0045226	extracellular polysaccharide biosynthetic process	10	1	1	0.44	0.63	0.44	0.59
GO:0019901	protein kinase binding	132	7	5	0.87	0.95	0.45	0.6
GO:0042802	identical protein binding	137	8	5	0.89	0.97	0.45	0.61
GO:0006508	proteolysis	318	18	21	0.25	0.48	0.46	0.61
GO:0008201	heparin binding	37	2	3	0.35	0.56	0.46	0.62
GO:0035335	peptidyl-tyrosine dephosphorylation	82	5	6	0.31	0.54	0.47	0.62
GO:0005540	hyaluronic acid binding	11	1	1	0.47	0.66	0.47	0.62
GO:0005942	phosphatidylinositol 3-kinase complex	11	1	1	0.47	0.66	0.47	0.62
GO:0005546	phosphatidylinositol-4,5-bisphosphate binding	11	1	1	0.47	0.66	0.47	0.62
GO:0042542	response to hydrogen peroxide	11	1	1	0.47	0.66	0.47	0.62
GO:0032420	stereocilium	11	1	1	0.47	0.66	0.47	0.62
GO:0006826	iron ion transport	11	1	1	0.47	0.66	0.47	0.62
GO:0008589	regulation of smoothened signaling pathway	11	1	1	0.47	0.66	0.47	0.62
GO:0043039	tRNA aminoacylation	11	1	1	0.47	0.66	0.47	0.62
GO:0030136	clathrin-coated vesicle	11	1	1	0.47	0.66	0.47	0.62
GO:0005545	1-phosphatidylinositol binding	11	1	1	0.47	0.66	0.47	0.62
GO:0045727	positive regulation of translation	11	1	1	0.47	0.66	0.47	0.62
GO:0045296	cadherin binding	11	1	1	0.47	0.66	0.47	0.62
GO:0030983	mismatched DNA binding	11	1	1	0.47	0.66	0.47	0.62
GO:0045746	negative regulation of Notch signaling pathway	11	1	1	0.47	0.66	0.47	0.62
GO:0009165	nucleotide biosynthetic process	11	1	1	0.47	0.66	0.47	0.62
GO:0015269	calcium-activated potassium channel activity	11	1	1	0.47	0.66	0.47	0.62
GO:0003678	DNA helicase activity	11	1	1	0.47	0.66	0.47	0.62
GO:0016614	oxidoreductase activity, acting on CH-OH group of donors	11	1	1	0.47	0.66	0.47	0.62
GO:0005844	polysome	11	1	1	0.47	0.66	0.47	0.62
GO:0016831	carboxy-lyase activity	11	1	1	0.47	0.66	0.47	0.62
GO:0004675	transmembrane receptor protein serine/threonine kinase activity	11	1	1	0.47	0.66	0.47	0.62
GO:0010862	positive regulation of pathway-restricted SMAD protein phosphorylation	11	1	1	0.47	0.66	0.47	0.62
GO:0003854	3-beta-hydroxy-delta5-steroid dehydrogenase activity	11	1	1	0.47	0.66	0.47	0.62
GO:0004197	cysteine-type endopeptidase activity	38	2	3	0.36	0.58	0.47	0.62
GO:0006310	DNA recombination	38	2	3	0.36	0.58	0.47	0.62
GO:0005524	ATP binding	1007	57	51	0.81	0.91	0.47	0.62
GO:0004872	receptor activity	347	20	16	0.83	0.92	0.48	0.62
GO:0006412	translation	152	9	6	0.86	0.95	0.48	0.62
GO:0004725	protein tyrosine phosphatase activity	86	5	6	0.36	0.58	0.49	0.63
GO:0003676	nucleic acid binding	664	37	33	0.8	0.9	0.49	0.63
GO:0005198	structural molecule activity	87	5	3	0.87	0.95	0.49	0.63
GO:0006813	potassium ion transport	94	5	3	0.91	0.98	0.49	0.64
GO:0016791	phosphatase activity	96	5	7	0.3	0.52	0.5	0.64
GO:0016853	isomerase activity	41	2	3	0.41	0.6	0.5	0.64
GO:0008277	regulation of G-protein coupled receptor protein signaling pathway	12	1	1	0.5	0.67	0.5	0.64
GO:0050681	androgen receptor binding	12	1	1	0.5	0.67	0.5	0.64
GO:0006099	tricarboxylic acid cycle	12	1	1	0.5	0.67	0.5	0.64
GO:0005539	glycosaminoglycan binding	12	1	1	0.5	0.67	0.5	0.64
GO:0005834	heterotrimeric G-protein complex	12	1	1	0.5	0.67	0.5	0.64
GO:0007032	endosome organization	12	1	1	0.5	0.67	0.5	0.64
GO:0022891	substrate-specific transmembrane transporter activity	12	1	1	0.5	0.67	0.5	0.64
GO:0006476	protein deacetylation	12	1	1	0.5	0.67	0.5	0.64
GO:0070403	NAD+ binding	12	1	1	0.5	0.67	0.5	0.64
GO:0004129	cytochrome-c oxidase activity	12	1	1	0.5	0.67	0.5	0.64
GO:0006298	mismatch repair	12	1	1	0.5	0.67	0.5	0.64
GO:0045931	positive regulation of mitotic cell cycle	12	1	1	0.5	0.67	0.5	0.64
GO:0031224	intrinsic to membrane	12	1	1	0.5	0.67	0.5	0.64
GO:0016573	histone acetylation	12	1	1	0.5	0.67	0.5	0.64
GO:0004198	calcium-dependent cysteine-type endopeptidase activity	12	1	1	0.5	0.67	0.5	0.64
GO:0005657	replication fork	12	1	1	0.5	0.67	0.5	0.64
GO:0032508	DNA duplex unwinding	12	1	1	0.5	0.67	0.5	0.64
GO:0019905	syntaxin binding	12	1	1	0.5	0.67	0.5	0.64
GO:0007178	transmembrane receptor protein serine/threonine kinase signaling pathway	12	1	1	0.5	0.67	0.5	0.64
GO:0043621	protein self-association	12	1	1	0.5	0.67	0.5	0.64
GO:0046488	phosphatidylinositol metabolic process	12	1	1	0.5	0.67	0.5	0.64
GO:0045787	positive regulation of cell cycle	12	1	1	0.5	0.67	0.5	0.64
GO:0005242	inward rectifier potassium channel activity	12	1	1	0.5	0.67	0.5	0.64
GO:0016311	dephosphorylation	100	6	7	0.33	0.54	0.51	0.65
GO:0005777	peroxisome	42	2	3	0.42	0.62	0.51	0.65
GO:0051726	regulation of cell cycle	42	2	3	0.42	0.62	0.51	0.65
GO:0000790	nuclear chromatin	43	2	1	0.92	0.98	0.52	0.65
GO:0000226	microtubule cytoskeleton organization	43	2	1	0.92	0.98	0.52	0.65
GO:0005244	voltage-gated ion channel activity	44	2	1	0.92	0.98	0.52	0.65
GO:0034765	regulation of ion transmembrane transport	44	2	1	0.92	0.98	0.52	0.65
GO:0008565	protein transporter activity	45	3	1	0.93	0.99	0.52	0.65
GO:0008081	phosphoric diester hydrolase activity	45	3	1	0.93	0.99	0.52	0.65
GO:0000165	MAPK cascade	46	3	1	0.93	0.99	0.52	0.65
GO:0007010	cytoskeleton organization	47	3	1	0.93	0.99	0.52	0.65
GO:0005792	microsome	47	3	1	0.93	0.99	0.52	0.65
GO:0005768	endosome	47	3	1	0.93	0.99	0.52	0.65
GO:0031072	heat shock protein binding	47	3	1	0.93	0.99	0.52	0.65
GO:0008076	voltage-gated potassium channel complex	50	3	1	0.95	1	0.53	0.65
GO:0031982	vesicle	13	1	1	0.53	0.69	0.53	0.65
GO:0016043	cellular component organization	13	1	1	0.53	0.69	0.53	0.65
GO:0016051	carbohydrate biosynthetic process	13	1	1	0.53	0.69	0.53	0.65
GO:0006904	vesicle docking involved in exocytosis	13	1	1	0.53	0.69	0.53	0.65
GO:0030318	melanocyte differentiation	13	1	1	0.53	0.69	0.53	0.65
GO:0006909	phagocytosis	13	1	1	0.53	0.69	0.53	0.65
GO:0045860	positive regulation of protein kinase activity	13	1	1	0.53	0.69	0.53	0.65
GO:0003995	acyl-CoA dehydrogenase activity	13	1	1	0.53	0.69	0.53	0.65
GO:0005261	cation channel activity	13	1	1	0.53	0.69	0.53	0.65
GO:0007346	regulation of mitotic cell cycle	13	1	1	0.53	0.69	0.53	0.65
GO:0031418	L-ascorbic acid binding	13	1	1	0.53	0.69	0.53	0.65
GO:0005484	SNAP receptor activity	13	1	1	0.53	0.69	0.53	0.65
GO:0019722	calcium-mediated signaling	13	1	1	0.53	0.69	0.53	0.65
GO:0005024	transforming growth factor beta-activated receptor activity	13	1	1	0.53	0.69	0.53	0.65
GO:0030501	positive regulation of bone mineralization	13	1	1	0.53	0.69	0.53	0.65
GO:0016769	transferase activity, transferring nitrogenous groups	13	1	1	0.53	0.69	0.53	0.65
GO:0030521	androgen receptor signaling pathway	13	1	1	0.53	0.69	0.53	0.65
GO:0005856	cytoskeleton	110	6	4	0.87	0.95	0.53	0.65
GO:0017111	nucleoside-triphosphatase activity	114	6	8	0.31	0.54	0.54	0.66
GO:0045785	positive regulation of cell adhesion	14	1	1	0.56	0.71	0.56	0.67
GO:0042102	positive regulation of T cell proliferation	14	1	1	0.56	0.71	0.56	0.67
GO:0030971	receptor tyrosine kinase binding	14	1	1	0.56	0.71	0.56	0.67
GO:0042147	retrograde transport, endosome to Golgi	14	1	1	0.56	0.71	0.56	0.67
GO:0001750	photoreceptor outer segment	14	1	1	0.56	0.71	0.56	0.67
GO:0004180	carboxypeptidase activity	14	1	1	0.56	0.71	0.56	0.67
GO:0004181	metallocarboxypeptidase activity	14	1	1	0.56	0.71	0.56	0.67
GO:0005083	small GTPase regulator activity	14	1	1	0.56	0.71	0.56	0.67
GO:0004519	endonuclease activity	14	1	1	0.56	0.71	0.56	0.67
GO:0018107	peptidyl-threonine phosphorylation	14	1	1	0.56	0.71	0.56	0.67
GO:0005747	mitochondrial respiratory chain complex I	14	1	1	0.56	0.71	0.56	0.67
GO:0005876	spindle microtubule	14	1	1	0.56	0.71	0.56	0.67
GO:0000186	activation of MAPKK activity	14	1	1	0.56	0.71	0.56	0.67
GO:0045648	positive regulation of erythrocyte differentiation	14	1	1	0.56	0.71	0.56	0.67
GO:0006694	steroid biosynthetic process	14	1	1	0.56	0.71	0.56	0.67
GO:0048471	perinuclear region of cytoplasm	125	7	5	0.84	0.93	0.56	0.68
GO:0008083	growth factor activity	59	3	4	0.43	0.63	0.57	0.69
GO:0043235	receptor complex	15	1	1	0.58	0.73	0.58	0.69
GO:0000902	cell morphogenesis	15	1	1	0.58	0.73	0.58	0.69
GO:0016209	antioxidant activity	15	1	1	0.58	0.73	0.58	0.69
GO:0005884	actin filament	15	1	1	0.58	0.73	0.58	0.69
GO:0006506	GPI anchor biosynthetic process	15	1	1	0.58	0.73	0.58	0.69
GO:0003950	NAD+ ADP-ribosyltransferase activity	15	1	1	0.58	0.73	0.58	0.69
GO:0032321	positive regulation of Rho GTPase activity	15	1	1	0.58	0.73	0.58	0.69
GO:0006869	lipid transport	15	1	1	0.58	0.73	0.58	0.69
GO:0006635	fatty acid beta-oxidation	15	1	1	0.58	0.73	0.58	0.69
GO:0015293	symporter activity	15	1	1	0.58	0.73	0.58	0.69
GO:0005328	neurotransmitter:sodium symporter activity	15	1	1	0.58	0.73	0.58	0.69
GO:0019005	SCF ubiquitin ligase complex	15	1	1	0.58	0.73	0.58	0.69
GO:0019205	nucleobase-containing compound kinase activity	15	1	1	0.58	0.73	0.58	0.69
GO:0005624	membrane fraction	143	8	6	0.82	0.91	0.58	0.7
GO:0006913	nucleocytoplasmic transport	64	4	2	0.88	0.96	0.58	0.7
GO:0019904	protein domain specific binding	66	4	2	0.89	0.97	0.59	0.7
GO:0007154	cell communication	67	4	2	0.9	0.97	0.59	0.7
GO:0004601	peroxidase activity	16	1	1	0.6	0.75	0.6	0.71
GO:0051898	negative regulation of protein kinase B signaling cascade	16	1	1	0.6	0.75	0.6	0.71
GO:0006259	DNA metabolic process	16	1	1	0.6	0.75	0.6	0.71
GO:0007266	Rho protein signal transduction	16	1	1	0.6	0.75	0.6	0.71
GO:0030131	clathrin adaptor complex	16	1	1	0.6	0.75	0.6	0.71
GO:0008305	integrin complex	16	1	1	0.6	0.75	0.6	0.71
GO:0006352	transcription initiation, DNA-dependent	16	1	1	0.6	0.75	0.6	0.71
GO:0015914	phospholipid transport	16	1	1	0.6	0.75	0.6	0.71
GO:0008654	phospholipid biosynthetic process	16	1	1	0.6	0.75	0.6	0.71
GO:0032869	cellular response to insulin stimulus	16	1	1	0.6	0.75	0.6	0.71
GO:0008180	signalosome	16	1	1	0.6	0.75	0.6	0.71
GO:0019003	GDP binding	16	1	1	0.6	0.75	0.6	0.71
GO:0031252	cell leading edge	16	1	1	0.6	0.75	0.6	0.71
GO:0007030	Golgi organization	16	1	1	0.6	0.75	0.6	0.71
GO:0016485	protein processing	16	1	1	0.6	0.75	0.6	0.71
GO:0045600	positive regulation of fat cell differentiation	16	1	1	0.6	0.75	0.6	0.71
GO:0006807	nitrogen compound metabolic process	16	1	1	0.6	0.75	0.6	0.71
GO:0006417	regulation of translation	16	1	1	0.6	0.75	0.6	0.71
GO:0005794	Golgi apparatus	298	17	14	0.8	0.89	0.61	0.71
GO:0005813	centrosome	167	9	11	0.34	0.55	0.61	0.71
GO:0006351	transcription, DNA-dependent	172	10	11	0.38	0.58	0.62	0.72
GO:0006974	response to DNA damage stimulus	77	4	5	0.44	0.63	0.62	0.73
GO:0007264	small GTPase mediated signal transduction	177	10	8	0.79	0.89	0.62	0.73
GO:0019899	enzyme binding	81	5	3	0.84	0.93	0.63	0.73
GO:0006886	intracellular protein transport	205	12	13	0.37	0.58	0.64	0.75
GO:0005929	cilium	25	1	2	0.41	0.61	0.65	0.76
GO:0004386	helicase activity	101	6	4	0.83	0.92	0.66	0.77
GO:0003725	double-stranded RNA binding	27	2	2	0.45	0.65	0.66	0.77
GO:0006397	mRNA processing	27	2	2	0.45	0.65	0.66	0.77
GO:0005882	intermediate filament	27	2	2	0.45	0.65	0.66	0.77
GO:0030529	ribonucleoprotein complex	103	6	4	0.84	0.93	0.66	0.77
GO:0004175	endopeptidase activity	28	2	2	0.47	0.66	0.67	0.77
GO:0008033	tRNA processing	28	2	2	0.47	0.66	0.67	0.77
GO:0030334	regulation of cell migration	28	2	2	0.47	0.66	0.67	0.77
GO:0007229	integrin-mediated signaling pathway	29	2	2	0.49	0.67	0.68	0.78
GO:0006364	rRNA processing	29	2	2	0.49	0.67	0.68	0.78
GO:0022857	transmembrane transporter activity	29	2	2	0.49	0.67	0.68	0.78
GO:0000922	spindle pole	29	2	2	0.49	0.67	0.68	0.78
GO:0045444	fat cell differentiation	29	2	2	0.49	0.67	0.68	0.78
GO:0016023	cytoplasmic membrane-bounded vesicle	30	2	2	0.51	0.68	0.69	0.79
GO:0016605	PML body	30	2	2	0.51	0.68	0.69	0.79
GO:0003735	structural constituent of ribosome	122	7	5	0.82	0.91	0.69	0.79
GO:0005125	cytokine activity	31	2	2	0.53	0.69	0.69	0.79
GO:0070374	positive regulation of ERK1 and ERK2 cascade	31	2	2	0.53	0.69	0.69	0.79
GO:0006302	double-strand break repair	31	2	2	0.53	0.69	0.69	0.79
GO:0017124	SH3 domain binding	31	2	2	0.53	0.69	0.69	0.79
GO:0006954	inflammatory response	31	2	2	0.53	0.69	0.69	0.79
GO:0008013	beta-catenin binding	32	2	2	0.54	0.71	0.7	0.8
GO:0043410	positive regulation of MAPK cascade	32	2	2	0.54	0.71	0.7	0.8
GO:0007218	neuropeptide signaling pathway	32	2	2	0.54	0.71	0.7	0.8
GO:0005938	cell cortex	33	2	2	0.56	0.72	0.71	0.81
GO:0047485	protein N-terminus binding	33	2	2	0.56	0.72	0.71	0.81
GO:0046854	phosphatidylinositol phosphorylation	34	2	2	0.58	0.73	0.72	0.81
GO:0045165	cell fate commitment	34	2	2	0.58	0.73	0.72	0.81
GO:0016779	nucleotidyltransferase activity	35	2	1	0.87	0.95	0.72	0.82
GO:0007243	intracellular protein kinase cascade	35	2	1	0.87	0.95	0.72	0.82
GO:0006950	response to stress	36	2	1	0.88	0.95	0.72	0.82
GO:0006418	tRNA aminoacylation for protein translation	36	2	1	0.88	0.95	0.72	0.82
GO:0004812	aminoacyl-tRNA ligase activity	37	2	1	0.88	0.96	0.72	0.82
GO:0006821	chloride transport	38	2	1	0.89	0.97	0.72	0.82
GO:0030027	lamellipodium	40	2	1	0.9	0.97	0.73	0.82
GO:0051092	positive regulation of NF-kappaB transcription factor activity	40	2	1	0.9	0.97	0.73	0.82
GO:0071805	potassium ion transmembrane transport	40	2	1	0.9	0.97	0.73	0.82
GO:0016829	lyase activity	41	2	1	0.91	0.98	0.73	0.82
GO:0045177	apical part of cell	41	2	1	0.91	0.98	0.73	0.82
GO:0051056	regulation of small GTPase mediated signal transduction	42	2	1	0.91	0.98	0.73	0.82
GO:0030170	pyridoxal phosphate binding	42	2	1	0.91	0.98	0.73	0.82
GO:0007169	transmembrane receptor protein tyrosine kinase signaling pathway	43	2	3	0.44	0.63	0.73	0.82
GO:0015630	microtubule cytoskeleton	44	2	3	0.45	0.65	0.74	0.83
GO:0016616	oxidoreductase activity, acting on the CH-OH group of donors, NAD or NADP as acceptor	45	3	3	0.47	0.66	0.74	0.83
GO:0006396	RNA processing	48	3	3	0.51	0.69	0.75	0.84
GO:0003723	RNA binding	208	12	10	0.74	0.85	0.76	0.85
GO:0008236	serine-type peptidase activity	53	3	2	0.81	0.91	0.77	0.86
GO:0016477	cell migration	54	3	2	0.82	0.91	0.77	0.86
GO:0007156	homophilic cell adhesion	55	3	2	0.82	0.91	0.77	0.86
GO:0005654	nucleoplasm	62	3	4	0.46	0.66	0.78	0.87
GO:0007018	microtubule-based movement	63	4	4	0.48	0.66	0.78	0.87
GO:0042127	regulation of cell proliferation	69	4	4	0.55	0.71	0.8	0.88
GO:0008234	cysteine-type peptidase activity	71	4	3	0.77	0.87	0.8	0.89
GO:0008026	ATP-dependent helicase activity	72	4	3	0.78	0.88	0.8	0.89
GO:0016773	phosphotransferase activity, alcohol group as acceptor	77	4	3	0.82	0.91	0.8	0.89
GO:0005578	proteinaceous extracellular matrix	82	5	5	0.49	0.67	0.81	0.9
GO:0006629	lipid metabolic process	89	5	4	0.75	0.85	0.82	0.91
GO:0005509	calcium ion binding	374	21	22	0.45	0.64	0.82	0.91
GO:0006511	ubiquitin-dependent protein catabolic process	108	6	5	0.73	0.84	0.83	0.92
GO:0003779	actin binding	115	6	7	0.47	0.66	0.84	0.93
GO:0006184	GTP catabolic process	146	8	7	0.72	0.83	0.86	0.94
GO:0003924	GTPase activity	159	9	8	0.68	0.8	0.86	0.95
GO:0043066	negative regulation of apoptotic process	161	9	8	0.69	0.81	0.86	0.95
GO:0008270	zinc ion binding	1023	58	56	0.61	0.75	0.89	0.98
GO:0007186	G-protein coupled receptor signaling pathway	289	16	15	0.67	0.79	0.9	0.99
GO:0005488	binding	606	34	34	0.54	0.7	1	1
GO:0000976	transcription regulatory region sequence-specific DNA binding	24	1	1	0.75	0.86	1	1
GO:0004896	cytokine receptor activity	17	1	1	0.63	0.77	1	1
GO:0042060	wound healing	25	1	1	0.77	0.87	1	1
GO:0030018	Z disc	23	1	1	0.74	0.84	1	1
GO:0000785	chromatin	33	2	1	0.85	0.94	1	1
GO:0005581	collagen	24	1	1	0.75	0.86	1	1
GO:0030163	protein catabolic process	23	1	1	0.74	0.84	1	1
GO:0043547	positive regulation of GTPase activity	51	3	2	0.79	0.89	1	1
GO:0009190	cyclic nucleotide biosynthetic process	17	1	1	0.63	0.77	1	1
GO:0030374	ligand-dependent nuclear receptor transcription coactivator activity	17	1	1	0.63	0.77	1	1
GO:0006096	glycolysis	23	1	1	0.74	0.84	1	1
GO:0030145	manganese ion binding	25	1	1	0.77	0.87	1	1
GO:0006413	translational initiation	33	2	1	0.85	0.94	1	1
GO:0010008	endosome membrane	17	1	1	0.63	0.77	1	1
GO:0051592	response to calcium ion	17	1	1	0.63	0.77	1	1
GO:0008289	lipid binding	24	1	1	0.75	0.86	1	1
GO:0002039	p53 binding	25	1	1	0.77	0.87	1	1
GO:0000079	regulation of cyclin-dependent protein kinase activity	23	1	1	0.74	0.84	1	1
GO:0005819	spindle	33	2	1	0.85	0.94	1	1
GO:0030176	integral to endoplasmic reticulum membrane	24	1	1	0.75	0.86	1	1
GO:0030509	BMP signaling pathway	25	1	1	0.77	0.87	1	1
GO:0001077	RNA polymerase II core promoter proximal region sequence-specific DNA binding transcription factor activity involved in positive regulation of transcription	33	2	1	0.85	0.94	1	1
GO:0001078	RNA polymerase II core promoter proximal region sequence-specific DNA binding transcription factor activity involved in negative regulation of transcription	17	1	1	0.63	0.77	1	1
GO:0033138	positive regulation of peptidyl-serine phosphorylation	24	1	1	0.75	0.86	1	1
GO:0050821	protein stabilization	24	1	1	0.75	0.86	1	1
GO:0044267	cellular protein metabolic process	17	1	1	0.63	0.77	1	1
GO:0042393	histone binding	25	1	1	0.77	0.87	1	1
GO:0040007	growth	21	1	1	0.7	0.82	1	1
GO:0016746	transferase activity, transferring acyl groups	37	2	2	0.62	0.77	1	1
GO:0005789	endoplasmic reticulum membrane	62	3	3	0.69	0.81	1	1
GO:0005829	cytosol	264	15	14	0.63	0.77	1	1
GO:0003682	chromatin binding	136	8	7	0.65	0.78	1	1
GO:0015031	protein transport	189	11	10	0.63	0.77	1	1
GO:0005525	GTP binding	243	14	13	0.62	0.76	1	1
GO:0006979	response to oxidative stress	53	3	3	0.58	0.73	1	1
GO:0006461	protein complex assembly	18	1	1	0.65	0.78	1	1
GO:0005770	late endosome	31	2	1	0.83	0.92	1	1
GO:0019221	cytokine-mediated signaling pathway	30	2	1	0.82	0.91	1	1
GO:0005764	lysosome	64	4	3	0.71	0.82	1	1
GO:0050731	positive regulation of peptidyl-tyrosine phosphorylation	21	1	1	0.7	0.82	1	1
GO:0030336	negative regulation of cell migration	36	2	2	0.61	0.75	1	1
GO:0032403	protein complex binding	22	1	1	0.72	0.83	1	1
GO:0008022	protein C-terminus binding	57	3	3	0.63	0.77	1	1
GO:0046332	SMAD binding	19	1	1	0.67	0.79	1	1
GO:0030199	collagen fibril organization	18	1	1	0.65	0.78	1	1
GO:0007179	transforming growth factor beta receptor signaling pathway	29	2	1	0.81	0.91	1	1
GO:0032092	positive regulation of protein binding	20	1	1	0.69	0.81	1	1
GO:0031625	ubiquitin protein ligase binding	82	5	4	0.69	0.81	1	1
GO:0000502	proteasome complex	21	1	1	0.7	0.82	1	1
GO:0008104	protein localization	38	2	2	0.64	0.78	1	1
GO:0004114	3',5'-cyclic-nucleotide phosphodiesterase activity	19	1	1	0.67	0.79	1	1
GO:0000187	activation of MAPK activity	26	1	1	0.78	0.88	1	1
GO:0005840	ribosome	124	7	7	0.55	0.71	1	1
GO:0006879	cellular iron ion homeostasis	20	1	1	0.69	0.81	1	1
GO:0017048	Rho GTPase binding	18	1	1	0.65	0.78	1	1
GO:0030514	negative regulation of BMP signaling pathway	22	1	1	0.72	0.83	1	1
GO:0031410	cytoplasmic vesicle	36	2	2	0.61	0.75	1	1
GO:0005096	GTPase activator activity	46	3	2	0.74	0.85	1	1
GO:0009058	biosynthetic process	55	3	3	0.61	0.75	1	1
GO:0046983	protein dimerization activity	64	4	3	0.71	0.82	1	1
GO:0008021	synaptic vesicle	39	2	2	0.65	0.78	1	1
GO:0016820	hydrolase activity, acting on acid anhydrides, catalyzing transmembrane movement of substances	29	2	1	0.81	0.91	1	1
GO:0038032	termination of G-protein coupled receptor signaling pathway	28	2	1	0.8	0.9	1	1
GO:0006919	activation of cysteine-type endopeptidase activity involved in apoptotic process	22	1	1	0.72	0.83	1	1
GO:0005912	adherens junction	19	1	1	0.67	0.79	1	1
GO:0000776	kinetochore	32	2	1	0.84	0.93	1	1
GO:0005179	hormone activity	27	2	1	0.79	0.89	1	1
GO:0005694	chromosome	57	3	3	0.63	0.77	1	1
GO:0000786	nucleosome	36	2	2	0.61	0.75	1	1
GO:0006334	nucleosome assembly	44	2	2	0.72	0.83	1	1
GO:0003743	translation initiation factor activity	30	2	1	0.82	0.91	1	1
GO:0006633	fatty acid biosynthetic process	18	1	1	0.65	0.78	1	1
GO:0001726	ruffle	32	2	1	0.84	0.93	1	1
GO:0042632	cholesterol homeostasis	18	1	1	0.65	0.78	1	1
GO:0051258	protein polymerization	18	1	1	0.65	0.78	1	1
GO:0007224	smoothened signaling pathway	27	2	1	0.79	0.89	1	1
GO:0006814	sodium ion transport	38	2	2	0.64	0.78	1	1
GO:0005635	nuclear envelope	36	2	2	0.61	0.75	1	1
GO:0030496	midbody	36	2	2	0.61	0.75	1	1
GO:0051289	protein homotetramerization	18	1	1	0.65	0.78	1	1
GO:0000413	protein peptidyl-prolyl isomerization	22	1	1	0.72	0.83	1	1
GO:0003755	peptidyl-prolyl cis-trans isomerase activity	22	1	1	0.72	0.83	1	1
GO:0006486	protein glycosylation	44	2	2	0.72	0.83	1	1
GO:0022627	cytosolic small ribosomal subunit	18	1	1	0.65	0.78	1	1
GO:0071260	cellular response to mechanical stimulus	18	1	1	0.65	0.78	1	1
GO:0045111	intermediate filament cytoskeleton	26	1	1	0.78	0.88	1	1
GO:0051925	regulation of calcium ion transport via voltage-gated calcium channel activity	18	1	1	0.65	0.78	1	1
GO:0008324	cation transmembrane transporter activity	18	1	1	0.65	0.78	1	1
GO:0008092	cytoskeletal protein binding	34	2	1	0.86	0.94	1	1
GO:0004402	histone acetyltransferase activity	18	1	1	0.65	0.78	1	1
GO:0035064	methylated histone residue binding	18	1	1	0.65	0.78	1	1
GO:0010212	response to ionizing radiation	21	1	1	0.7	0.82	1	1
GO:0006836	neurotransmitter transport	21	1	1	0.7	0.82	1	1
GO:0000139	Golgi membrane	45	3	2	0.73	0.84	1	1
GO:0045732	positive regulation of protein catabolic process	20	1	1	0.69	0.81	1	1
GO:0006289	nucleotide-excision repair	19	1	1	0.67	0.79	1	1
GO:0051260	protein homooligomerization	66	4	3	0.73	0.84	1	1
GO:0009636	response to toxin	22	1	1	0.72	0.83	1	1
GO:0016706	oxidoreductase activity, acting on paired donors, with incorporation or reduction of molecular oxygen, 2-oxoglutarate as one donor, and incorporation of one atom each of oxygen into both donors	22	1	1	0.72	0.83	1	1
GO:0016627	oxidoreductase activity, acting on the CH-CH group of donors	20	1	1	0.69	0.81	1	1
GO:0001934	positive regulation of protein phosphorylation	53	3	3	0.58	0.73	1	1
GO:0030512	negative regulation of transforming growth factor beta receptor signaling pathway	19	1	1	0.67	0.79	1	1
GO:0042981	regulation of apoptotic process	73	4	4	0.59	0.75	1	1
GO:0031966	mitochondrial membrane	19	1	1	0.67	0.79	1	1
GO:0051259	protein oligomerization	19	1	1	0.67	0.79	1	1
GO:0016363	nuclear matrix	21	1	1	0.7	0.82	1	1
GO:0042995	cell projection	19	1	1	0.67	0.79	1	1
GO:0007049	cell cycle	42	2	2	0.69	0.81	1	1
GO:0000910	cytokinesis	20	1	1	0.69	0.81	1	1
GO:0004879	ligand-activated sequence-specific DNA binding RNA polymerase II transcription factor activity	20	1	1	0.69	0.81	1	1
GO:0030522	intracellular receptor mediated signaling pathway	20	1	1	0.69	0.81	1	1
GO:0045597	positive regulation of cell differentiation	19	1	1	0.67	0.79	1	1
GO:0016592	mediator complex	30	2	1	0.82	0.91	1	1
GO:0030426	growth cone	20	1	1	0.69	0.81	1	1
GO:0045669	positive regulation of osteoblast differentiation	30	2	1	0.82	0.91	1	1
GO:0023014	signal transduction by phosphorylation	19	1	1	0.67	0.79	1	1
GO:0030165	PDZ domain binding	26	1	1	0.78	0.88	1	1
GO:0009966	regulation of signal transduction	18	1	1	0.65	0.78	1	1
GO:0042826	histone deacetylase binding	34	2	1	0.86	0.94	1	1
GO:0045766	positive regulation of angiogenesis	29	2	1	0.81	0.91	1	1

## Sheet: KEGG
pathway_id	pathway_title	total	expectation	observation	hypergeometric	adj.hyper	fisher	adj.fisher
gga04010	MAPK signaling pathway	128	8	1	1	1	0.0051	0.17
gga00190	Oxidative phosphorylation	69	4	10	0.0055	0.25	0.0055	0.17
gga00350	Tyrosine metabolism	21	1	5	0.0059	0.25	0.0059	0.17
gga00280	Valine, leucine and isoleucine degradation	32	2	5	0.035	0.42	0.035	0.38
gga00640	Propanoate metabolism	22	1	4	0.036	0.42	0.036	0.38
gga00120	Bile acid biosynthesis	13	1	3	0.036	0.42	0.036	0.38
gga00980	Metabolism of xenobiotics by cytochrome P450	13	1	3	0.036	0.42	0.036	0.38
gga00830	Retinol metabolism	13	1	3	0.036	0.42	0.036	0.38
gga00641	3-Chloroacrylic acid degradation	6	0	2	0.044	0.42	0.044	0.38
gga00450	Selenoamino acid metabolism	14	1	3	0.044	0.42	0.044	0.38
gga00643	Styrene degradation	1	0	1	0.059	0.42	0.059	0.38
gga00150	Androgen and estrogen metabolism	7	0	2	0.059	0.42	0.059	0.38
gga00511	Other glycan degradation	7	0	2	0.059	0.42	0.059	0.38
gga04120	Ubiquitin mediated proteolysis	77	5	1	0.99	1	0.083	0.5
gga00290	Valine, leucine and isoleucine biosynthesis	9	1	2	0.093	0.57	0.093	0.5
gga00531	Glycosaminoglycan degradation	9	1	2	0.093	0.57	0.093	0.5
gga00460	Cyanoamino acid metabolism	2	0	1	0.11	0.64	0.11	0.57
gga00650	Butanoate metabolism	23	1	3	0.15	0.64	0.15	0.59
gga00790	Folate biosynthesis	12	1	2	0.15	0.64	0.15	0.59
gga04020	Calcium signaling pathway	88	5	2	0.97	1	0.16	0.59
gga00520	Nucleotide sugars metabolism	3	0	1	0.17	0.64	0.17	0.59
gga00140	C21-Steroid hormone metabolism	3	0	1	0.17	0.64	0.17	0.59
gga00982	Drug metabolism - cytochrome P450	13	1	2	0.17	0.64	0.17	0.59
gga00380	Tryptophan metabolism	27	2	3	0.21	0.64	0.21	0.59
gga00230	Purine metabolism	77	5	7	0.16	0.64	0.21	0.59
gga00440	Aminophosphonate metabolism	4	0	1	0.21	0.64	0.21	0.59
gga00053	Ascorbate and aldarate metabolism	4	0	1	0.21	0.64	0.21	0.59
gga03430	Mismatch repair	15	1	2	0.22	0.64	0.22	0.59
gga00340	Histidine metabolism	15	1	2	0.22	0.64	0.22	0.59
gga04150	mTOR signaling pathway	28	2	3	0.22	0.64	0.22	0.59
gga00240	Pyrimidine metabolism	53	3	5	0.19	0.64	0.23	0.59
gga00030	Pentose phosphate pathway	16	1	2	0.24	0.64	0.24	0.59
gga00590	Arachidonic acid metabolism	16	1	2	0.24	0.64	0.24	0.59
gga00040	Pentose and glucuronate interconversions	5	0	1	0.26	0.64	0.26	0.59
gga00920	Sulfur metabolism	5	0	1	0.26	0.64	0.26	0.59
gga03020	RNA polymerase	17	1	2	0.26	0.64	0.26	0.59
gga00220	Urea cycle and metabolism of amino groups	17	1	2	0.26	0.64	0.26	0.59
gga00480	Glutathione metabolism	17	1	2	0.26	0.64	0.26	0.59
gga00860	Porphyrin and chlorophyll metabolism	18	1	2	0.29	0.67	0.29	0.62
gga00624	1- and 2-Methylnaphthalene degradation	6	0	1	0.3	0.7	0.3	0.65
gga00591	Linoleic acid metabolism	7	0	1	0.35	0.71	0.35	0.69
gga00910	Nitrogen metabolism	7	0	1	0.35	0.71	0.35	0.69
gga00561	Glycerolipid metabolism	21	1	2	0.35	0.71	0.35	0.69
gga03010	Ribosome	54	3	1	0.96	1	0.37	0.69
gga00020	Citrate cycle (TCA cycle)	22	1	2	0.37	0.71	0.37	0.69
gga00563	Glycosylphosphatidylinositol(GPI)-anchor biosynthesis	8	0	1	0.38	0.71	0.38	0.69
gga00592	alpha-Linolenic acid metabolism	8	0	1	0.38	0.71	0.38	0.69
gga00603	Glycosphingolipid biosynthesis - globo series	9	1	1	0.42	0.71	0.42	0.74
gga00010	Glycolysis / Gluconeogenesis	34	2	3	0.32	0.71	0.45	0.77
gga00770	Pantothenate and CoA biosynthesis	10	1	1	0.45	0.74	0.45	0.77
gga04350	TGF-beta signaling pathway	38	2	3	0.39	0.71	0.48	0.78
gga00903	Limonene and pinene degradation	11	1	1	0.49	0.77	0.49	0.78
gga00533	Keratan sulfate biosynthesis	11	1	1	0.49	0.77	0.49	0.78
gga00410	beta-Alanine metabolism	12	1	1	0.52	0.77	0.52	0.8
gga00251	Glutamate metabolism	12	1	1	0.52	0.77	0.52	0.8
gga00052	Galactose metabolism	13	1	1	0.55	0.79	0.55	0.81
gga00271	Methionine metabolism	13	1	1	0.55	0.79	0.55	0.81
gga00500	Starch and sucrose metabolism	14	1	1	0.57	0.79	0.57	0.82
gga00760	Nicotinate and nicotinamide metabolism	14	1	1	0.57	0.79	0.57	0.82
gga00252	Alanine and aspartate metabolism	15	1	1	0.6	0.79	0.6	0.82
gga00530	Aminosugars metabolism	15	1	1	0.6	0.79	0.6	0.82
gga03410	Base excision repair	15	1	1	0.6	0.79	0.6	0.82
gga03440	Homologous recombination	23	1	2	0.39	0.71	0.64	0.83
gga03030	DNA replication	23	1	2	0.39	0.71	0.64	0.83
gga00562	Inositol phosphate metabolism	24	1	2	0.42	0.71	0.65	0.83
gga00620	Pyruvate metabolism	24	1	2	0.42	0.71	0.65	0.83
gga03050	Proteasome	25	1	2	0.44	0.73	0.65	0.83
gga00071	Fatty acid metabolism	28	2	2	0.5	0.77	0.68	0.85
gga04070	Phosphatidylinositol signaling system	34	2	1	0.87	0.93	0.72	0.87
gga04370	VEGF signaling pathway	35	2	1	0.88	0.93	0.72	0.87
gga00565	Ether lipid metabolism	18	1	1	0.67	0.84	1	1
gga04340	Hedgehog signaling pathway	29	2	1	0.83	0.9	1	1
gga04310	Wnt signaling pathway	82	5	4	0.72	0.87	1	1
gga03420	Nucleotide excision repair	24	1	1	0.77	0.88	1	1
gga04630	Jak-STAT signaling pathway	45	3	2	0.75	0.88	1	1
gga04110	Cell cycle	63	4	3	0.73	0.87	1	1
gga04130	SNARE interactions in vesicular transport	23	1	1	0.75	0.88	1	1
gga00983	Drug metabolism - other enzymes	17	1	1	0.64	0.83	1	1
gga00970	Aminoacyl-tRNA biosynthesis	25	1	1	0.78	0.89	1	1
gga00310	Lysine degradation	27	2	1	0.81	0.9	1	1
gga04115	p53 signaling pathway	31	2	1	0.85	0.91	1	1
gga00564	Glycerophospholipid metabolism	28	2	1	0.82	0.9	1	1
gga00330	Arginine and proline metabolism	20	1	1	0.7	0.87	1	1
gga00260	Glycine, serine and threonine metabolism	16	1	1	0.62	0.81	1	1
gga00600	Sphingolipid metabolism	20	1	1	0.7	0.87	1	1
