# Supplementary material for: Gene Regulatory Evolution During Speciation in a Songbird
Source: G3 (Bethesda). 2016 Mar 10;6(5):1357–64. doi: 10.1534/g3.116.027946 (PMC4856086; doi:10.1534/g3.116.027946)
Supplement: Supplemental Material [file supp_g3.116.027946_FileS3.txt]

#############################################################################################
# 1.Align Reads to Genome																	#
# 2.Call SNPs, keeping only those with no missing data, fixed for alternatives in subspecies#
# 3.Use called SNPs to bedtools to mask genomes												#
# 4. Remap reads to mask genomes															#
# 5. Call SNPs including options to get allelic depths for each sample						#	
#############################################################################################

#map hybrid zebra finches to ID SNPs and mask

bwa mem -t4 /media/HardDisk2/indexes/Zebra_Finch_GenomeV1.fa H1M_Brain_CGATGT_L00M_R1_001_trimmed.fq.gz | samtools view -Suh - | samtools sort -@4 - H1M_bwa.sort &
bwa mem -t4 /media/HardDisk2/indexes/Zebra_Finch_GenomeV1.fa H2M_Brain_ACAGTG_L00M_R1_001_trimmed.fq.gz | samtools view -Suh - | samtools sort -@4 - H2M_bwa.sort &
bwa mem -t4 /media/HardDisk2/indexes/Zebra_Finch_GenomeV1.fa H3M_Brain_ACTTGA_L00M_R1_001_trimmed.fq.gz | samtools view -Suh - | samtools sort -@4 - H3M_bwa.sort &

bwa mem -t4 /media/HardDisk2/indexes/Zebra_Finch_GenomeV1.fa A1M_Brain_ATCACG_L00M_R1_001_trimmed.fq | samtools view -Suh - | samtools sort -@4 - A1M_bwa.sort &
bwa mem -t4 /media/HardDisk2/indexes/Zebra_Finch_GenomeV1.fa A2M_Brain_TGACCA_L00M_R1_001_trimmed.fq | samtools view -Suh - | samtools sort -@4 - A2M_bwa.sort &
bwa mem -t4 /media/HardDisk2/indexes/Zebra_Finch_GenomeV1.fa A3M_Brain_CAGATC_L00M_R1_001_trimmed.fq | samtools view -Suh - | samtools sort -@4 - A3M_bwa.sort &

bwa mem -t4 /media/HardDisk2/indexes/Zebra_Finch_GenomeV1.fa T1M_Brain_TTAGGC_L00M_R1_001_trimmed.fq.gz | samtools view -Suh - | samtools sort -@4 - T1M_bwa.sort &
bwa mem -t4 /media/HardDisk2/indexes/Zebra_Finch_GenomeV1.fa T2M_Brain_GCCAAT_L00M_R1_001_trimmed.fq.gz | samtools view -Suh - | samtools sort -@4 - T2M_bwa.sort &
bwa mem -t4 /media/HardDisk2/indexes/Zebra_Finch_GenomeV1.fa T3M_Brain_GATCAG_L00M_R1_001_trimmed.fq.gz | samtools view -Suh - | samtools sort -@4 - T3M_bwa.sort &

#call SNPs and generate VCF for masking

samtools mpileup -u -f /media/HardDisk2/indexes/Zebra_Finch_GenomeV1.fa A1M_bwa.sort.bam A2M_bwa.sort.bam A3M_bwa.sort.bam T1M_bwa.sort.bam T2M_bwa.sort.bam T3M_bwa.sort.bam H1M_bwa.sort.bam H2M_bwa.sort.bam H3M_bwa.sort.bam | bcftools call -mv -Ov -o ZF_mRNA.calls2.vcf

#include only SNPs for which genotypes are called in all samples

/usr/local/bin/vcftools_0.1.12a/bin/vcftools --vcf ZF_mRNA.calls.vcf --max-missing 1.0 --recode

#include only SNPs for which suspecies are fixed for alternative alleles
cat  ZF_mRNA.masked.calls3.nomissing.vcf.recode.vcf| java -jar /usr/local/bin/snpEff/SnpSift.jar filter "(isHom( GEN[0] ) & isRef( GEN[0] ) & isHom( GEN[1] ) & isRef( GEN[1] )& isHom( GEN[2] ) & isRef( GEN[2] ) & isHom( GEN[3] ) & isVariant( GEN[3] )& isHom( GEN[4] ) & isVariant( GEN[4] )& isHom( GEN[5] ) & isVariant( GEN[5] ) & isHet( GEN[6] )& isHet( GEN[7] )& isHet( GEN[8] )" >  ZF_mRNA.masked.filtered.vcf


# make masked genome (replacing sites w/ fixed) using bedtools makefasta (http://bedtools.readthedocs.org/en/latest/content/tools/maskfasta.html)

bedtools maskfasta -fi /media/HardDisk2/indexes/Zebra_Finch_GenomeV1.fa -bed ZF_mRNA.masked.filtered.vcf -fo Zebra_Finch_GenomeV1.hybrid.masked.fasta

#index masked genome 

bwa index Zebra_Finch_GenomeV1.hybrid.masked.fasta

#remap all libraries to masked genome
bwa mem -t4 ./Zebra_Finch_GenomeV1.hybrid.masked.fasta A1M_Brain_ATCACG_L00M_R1_001_trimmed.fq.gz | samtools view -Suh - | samtools sort -@4 - A1M_bwa.masked.sort &
bwa mem -t4 ./Zebra_Finch_GenomeV1.hybrid.masked.fasta A2M_Brain_TGACCA_L00M_R1_001_trimmed.fq.gz | samtools view -Suh - | samtools sort -@4 - A2M_bwa.masked.sort &
bwa mem -t4 ./Zebra_Finch_GenomeV1.hybrid.masked.fasta A3M_Brain_CAGATC_L00M_R1_001_trimmed.fq.gz | samtools view -Suh - | samtools sort -@4 - A3M_bwa.masked.sort &
bwa mem -t4 ./Zebra_Finch_GenomeV1.hybrid.masked.fasta T1M_Brain_TTAGGC_L00M_R1_001_trimmed.fq.gz | samtools view -Suh - | samtools sort -@4 - T1M_bwa.masked.sort &
bwa mem -t4 ./Zebra_Finch_GenomeV1.hybrid.masked.fasta T2M_Brain_GCCAAT_L00M_R1_001_trimmed.fq.gz | samtools view -Suh - | samtools sort -@4 - T2M_bwa.masked.sort &
bwa mem -t4 ./Zebra_Finch_GenomeV1.hybrid.masked.fasta T3M_Brain_GATCAG_L00M_R1_001_trimmed.fq.gz | samtools view -Suh - | samtools sort -@4 - T3M_bwa.masked.sort &
bwa mem -t4 ./Zebra_Finch_GenomeV1.hybrid.masked.fasta H1M_Brain_CGATGT_L00M_R1_001_trimmed.fq.gz | samtools view -Suh - | samtools sort -@4 - H1M_bwa.masked.sort &
bwa mem -t4 ./Zebra_Finch_GenomeV1.hybrid.masked.fasta H2M_Brain_ACAGTG_L00M_R1_001_trimmed.fq.gz | samtools view -Suh - | samtools sort -@4 - H2M_bwa.masked.sort &
bwa mem -t4 ./Zebra_Finch_GenomeV1.hybrid.masked.fasta H3M_Brain_ACTTGA_L00M_R1_001_trimmed.fq.gz | samtools view -Suh - | samtools sort -@4 - H3M_bwa.masked.sort &


#generate SNP calls using masked genome
samtools mpileup -u -t DP,DPR -f /media/HardDisk2/indexes/Zebra_Finch_GenomeV1.fa A1M_bwa.masked.sort.bam A2M_bwa.masked.sort.bam A3M_bwa.masked.sort.bam T1M_bwa.masked.sort.bam T2M_bwa.masked.sort.bam T3M_bwa.masked.sort.bam H1M_bwa.masked.sort.bam H2M_bwa.masked.sort.bam H3M_bwa.masked.sort.bam | bcftools call -mv -Ov -o ZF_mRNA.masked.calls3.vcf

#remove sites with missing data
/usr/local/bin/vcftools_0.1.12a/bin/vcftools --vcf ZF_mRNA.calls3.vcf --max-missing 1.0 --recode

/usr/local/bin/vcftools_0.1.12a/bin/vcftools --vcf ZF_mRNA.masked.calls3.vcf --max-missing 1.0 --temp.recode --out ZF_mRNA.masked.calls3.nomissing.vcf

#SNPsift to include only sites that are homozygous ref for AUS, homozygoes alternative for timor, and het for all 3 hybrids
cat  ZF_mRNA.masked.calls3.nomissing.vcf.recode.vcf| java -jar /usr/local/bin/snpEff/SnpSift.jar filter "(isHom( GEN[0] ) & isRef( GEN[0] ) & isHom( GEN[1] ) & isRef( GEN[1] )& isHom( GEN[2] ) & isRef( GEN[2] ) & isHom( GEN[3] ) & isVariant( GEN[3] )& isHom( GEN[4] ) & isVariant( GEN[4] )& isHom( GEN[5] ) & isVariant( GEN[5] ) & isHet( GEN[6] )& isHet( GEN[7] )& isHet( GEN[8] )" >  ZF_mRNA.masked.calls3.nomissing.filtered2.vcf

#parse vcf to extract counts of each allele for each sample. we'll admit to have done this in excel.
#htseq-count
